# Supplementary material for: Benchmarking splice variant prediction algorithms using massively parallel splicing assays
Source: bioRxiv. 2023 May 7:2023.05.04.539398. Preprint. [Version 1] doi: 10.1101/2023.05.04.539398 (PMC10187268; doi:10.1101/2023.05.04.539398)
Supplement: Supplement 2 [file media-2.xlsx]

## Sheet: FAS exon 6
Transcript ID	Exon	Chrom	HG19 pos	ref	alt	Variant class	Enrichment score (measured)	HAL PSI change	MMSplice logit PSI change	SPANR zPSI change	Pangolin delta max	HAL PSI change (abs)	S-Cap sens minimum (rev)	MMSplice logit PSI change (abs)	SQUIRLS score	SPANR zPSI change (abs)	SpliceAI delta max	Pangolin delta max (abs)	ConSpliceML	Splice disruptive
ENST00000652046	6	10	90770510	G	A	Exon Near Junction	-3.074	-11	-0.866467	-1.339	-0.28	11		0.866467	0.00750221	1.339	0.4321	0.28	0.281	TRUE
ENST00000652046	6	10	90770510	G	C	Exon Near Junction	-4.226	-29.2	-1.06809	-2.178	-0.3	29.2		1.06809	0.184895	2.178	0.566392	0.3	0.948	TRUE
ENST00000652046	6	10	90770510	G	T	Exon Near Junction	-5.097	-27.3	-1.87709	-1.377	-0.35	27.3		1.87709	0.793169	1.377	0.65616	0.35	0.875333	TRUE
ENST00000652046	6	10	90770519	C	A	Exon Near Junction	-0.393	-19.8	-0.306283	2.788	-0.08	19.8		0.306283	0.00561412	2.788	0.0762975	0.08	0.014	TRUE
ENST00000652046	6	10	90770519	C	G	Exon Near Junction	-0.124	0.5	0.0206657	2.131	0	0.5		0.0206657	0.00631912	2.131	0.000239499	0	0.014	FALSE
ENST00000652046	6	10	90770519	C	T	Exon Near Junction	0.024	-29.2	-0.191239	-2.139	-0.08	29.2		0.191239	0.00564734	2.139	0.0599364	0.08	0.009	FALSE
ENST00000652046	6	10	90770520	T	A	Deep Exon	0.08	27.7	0.190982	2.227	0	27.7	0	0.190982	0.00559459	2.227	0.00076171	0	0.007	FALSE
ENST00000652046	6	10	90770520	T	C	Deep Exon	0.559	42	0.436969	2.447	0	42	0	0.436969	0.00559441	2.447	0.00102428	0	0.006	TRUE
ENST00000652046	6	10	90770520	T	G	Deep Exon	0.304	40	0.492293	3.194	0.01	40	0	0.492293	0.00560829	3.194	0.00198859	0.01	0.008	TRUE
ENST00000652046	6	10	90770521	A	C	Deep Exon	0.251	26	0.22352	-2.421	0	26		0.22352	0.00559326	2.421	0.000438002	0	0.011	TRUE
ENST00000652046	6	10	90770521	A	G	Deep Exon	0.431	28.8	0.380253	2.619	0	28.8		0.380253	0.00559261	2.619	0.000908548	0	0.02	TRUE
ENST00000652046	6	10	90770521	A	T	Deep Exon	-0.405	-15.4	-0.0345125	-1.375	0	15.4		0.0345125	0.00559279	1.375	0.00027641	0	0.004	FALSE
ENST00000652046	6	10	90770522	A	C	Deep Exon	1.265	40.3	0.503027	1.722	0.01	40.3		0.503027	0.00559008	1.722	0.00126098	0.01	0.052	TRUE
ENST00000652046	6	10	90770522	A	G	Deep Exon	-0.194	-13.9	-0.127133	-1.821	-0.11	13.9		0.127133	0.00564014	1.821	0.162711	0.11	0	TRUE
ENST00000652046	6	10	90770522	A	T	Deep Exon	-0.29	7.4	0.0800385	2.275	0	7.4		0.0800385	0.00559026	2.275	0.000201945	0	0.011	TRUE
ENST00000652046	6	10	90770523	C	A	Deep Exon	-0.554	-39.6	-0.197432	1.514	-0.06	39.6		0.197432	0.00561476	1.514	0.0131624	0.06	0.001	TRUE
ENST00000652046	6	10	90770523	C	G	Deep Exon	-0.135	-24.1	-0.124767	-1.539	-0.08	24.1		0.124767	0.00567674	1.539	0.0413609	0.08	0.015	TRUE
ENST00000652046	6	10	90770523	C	T	Deep Exon	-0.791	-33.3	-0.311303	-0.753	-0.08	33.3	0.0175439	0.311303	0.00564829	0.753	0.115051	0.08	0	TRUE
ENST00000652046	6	10	90770524	T	A	Deep Exon	-0.077	-6.6	0.179625	2.198	0	6.6		0.179625	0.00559026	2.198	0.000408726	0	0.035	FALSE
ENST00000652046	6	10	90770524	T	C	Deep Exon	0.272	33	0.268462	-0.978	0	33	0.0175439	0.268462	0.00559026	0.978	0.000796972	0	0.002	TRUE
ENST00000652046	6	10	90770524	T	G	Deep Exon	0.039	24.7	0.278936	2.748	0	24.7		0.278936	0.00576269	2.748	0.00103097	0	0.006	FALSE
ENST00000652046	6	10	90770525	T	A	Deep Exon	-0.773	-36	-0.307839	-3.002	-0.12	36		0.307839	0.00566642	3.002	0.17799	0.12	0.004	TRUE
ENST00000652046	6	10	90770525	T	C	Deep Exon	0.271	21.9	0.348195	2.392	0	21.9		0.348195	0.00559008	2.392	0.000753547	0	0.018	TRUE
ENST00000652046	6	10	90770525	T	G	Deep Exon	-0.702	-42.2	-0.0839377	-1.669	0	42.2		0.0839377	0.00559059	1.669	0.000221686	0	0.035	FALSE
ENST00000652046	6	10	90770526	G	A	Deep Exon	-2.562	-12.4	-0.226634	-2.366	-0.28	12.4	0.0526316	0.226634	0.00584294	2.366	0.418534	0.28	0.261	TRUE
ENST00000652046	6	10	90770526	G	C	Deep Exon	-0.067	49.2	1.06248	3.255	0	49.2		1.06248	0.00575515	3.255	0.00231415	0	0.053	FALSE
ENST00000652046	6	10	90770526	G	T	Deep Exon	-0.191	21.5	0.165449	1.917	0	21.5		0.165449	0.00561801	1.917	0.000138572	0	0.001	FALSE
ENST00000652046	6	10	90770527	G	A	Deep Exon	-0.636	49.7	1.00035	2.62	-0.02	49.7		1.00035	0.00631368	2.62	0.00236379	0.02	0.01	TRUE
ENST00000652046	6	10	90770527	G	C	Deep Exon	0.301	50	1.14843	3.24	0	50		1.14843	0.00560889	3.24	0.00163166	0	0.069	TRUE
ENST00000652046	6	10	90770527	G	T	Deep Exon	0.258	49.8	0.697338	2.88	0	49.8		0.697338	0.00572612	2.88	0.000847676	0	0	TRUE
ENST00000652046	6	10	90770528	G	A	Deep Exon	0.892	50	1.43343	3.25	0.01	50		1.43343	0.00559556	3.25	0.00214037	0.01	0.032	TRUE
ENST00000652046	6	10	90770528	G	C	Deep Exon	0.027	50	1.15285	3.334	0	50		1.15285	0.0056291	3.334	0.00205883	0	0.036	FALSE
ENST00000652046	6	10	90770528	G	T	Deep Exon	0.032	49.8	0.747265	3.008	0	49.8		0.747265	0.00616687	3.008	0.00135137	0	0.011	FALSE
ENST00000652046	6	10	90770511	A	C	Exon Near Junction	-0.31	-29.1	-0.158698	-2.124	-0.14	29.1	0.140351	0.158698	0.00747708	2.124	0.131476	0.14	0.001	FALSE
ENST00000652046	6	10	90770511	A	G	Exon Near Junction	0.511	-6.6	-0.166746	-1.636	-0.1	6.6	0.140351	0.166746	0.00771606	1.636	0.147799	0.1	0.047	TRUE
ENST00000652046	6	10	90770511	A	T	Exon Near Junction	-0.046	19.2	0.23314	-1.127	0.01	19.2	0.0175439	0.23314	0.00650101	1.127	0.00063068	0.01	0.004	FALSE
ENST00000652046	6	10	90770529	G	A	Deep Exon	0.232	49.1	1.02259	2.907	0	49.1	0	1.02259	0.00559718	2.907	0.00146534	0	0.159	FALSE
ENST00000652046	6	10	90770529	G	C	Deep Exon	0	49.4	0.888274	2.7	0	49.4	0	0.888274	0.00558686	2.7	0.000442341	0	0.008	FALSE
ENST00000652046	6	10	90770529	G	T	Deep Exon	-2.17	37.4	0.409617	2.098	-0.05	37.4	0	0.409617	0.00560775	2.098	0.077695	0.05	0.053	TRUE
ENST00000652046	6	10	90770530	T	A	Deep Exon	0.125	19.3	0.365463	-1.123	0	19.3		0.365463	0.00561217	1.123	0.00049077	0	0.082	TRUE
ENST00000652046	6	10	90770530	T	C	Deep Exon	0.243	45.8	0.791364	2.916	0	45.8		0.791364	0.00561217	2.916	0.00113246	0	0.166	FALSE
ENST00000652046	6	10	90770530	T	G	Deep Exon	-5.29	-49.9	-0.767367	-2.474	-0.14	49.9		0.767367	0.00561235	2.474	0.151315	0.14	0.003	TRUE
ENST00000652046	6	10	90770531	G	A	Deep Exon	-2.091	-5.7	-0.251388	-3.001	-0.18	5.7		0.251388	0.00584406	3.001	0.267219	0.18	0.05	TRUE
ENST00000652046	6	10	90770531	G	C	Deep Exon	0.067	48.1	0.520738	2.265	0	48.1		0.520738	0.00562019	2.265	0.000289275	0	0.015	FALSE
ENST00000652046	6	10	90770531	G	T	Deep Exon	-0.589	24.7	0.086351	-1.953	-0.12	24.7		0.086351	0.00563039	1.953	0.082799	0.12	0.013	TRUE
ENST00000652046	6	10	90770532	G	A	Deep Exon	0.238	39.6	0.447065	-3.001	-0.02	39.6		0.447065	0.00636641	3.001	0.000544525	0.02	0.015	TRUE
ENST00000652046	6	10	90770532	G	C	Deep Exon	-0.164	42.6	0.448727	-2.332	0	42.6		0.448727	0.00563374	2.332	0.000130982	0	0.002	TRUE
ENST00000652046	6	10	90770532	G	T	Deep Exon	-0.765	22.3	0.171709	-1.752	-0.1	22.3		0.171709	0.00564463	1.752	0.00844777	0.1	0.002	TRUE
ENST00000652046	6	10	90770533	C	A	Deep Exon	0.043	25.6	0.435638	2.063	0	25.6		0.435638	0.00575801	2.063	0.000741463	0	0.001	FALSE
ENST00000652046	6	10	90770533	C	G	Deep Exon	-6.715	-50	-0.682948	-2.233	-0.31	50		0.682948	0.00695173	2.233	0.513889	0.31	0.269	TRUE
ENST00000652046	6	10	90770533	C	T	Deep Exon	-1.636	-37.4	-0.107118	-1.761	-0.15	37.4		0.107118	0.00581216	1.761	0.1782	0.15	0.003	TRUE
ENST00000652046	6	10	90770534	T	A	Deep Exon	0.211	-16.9	0.218567	1.533	0	16.9		0.218567	0.00564509	1.533	0.000306211	0	0.013	TRUE
ENST00000652046	6	10	90770534	T	C	Deep Exon	0.429	0.9	0.305488	-1.364	0	0.9		0.305488	0.00564553	1.364	0.000238374	0	0.003	TRUE
ENST00000652046	6	10	90770534	T	G	Deep Exon	0.284	26.9	0.498189	2.535	0	26.9		0.498189	0.00564457	2.535	0.00111661	0	0.02	TRUE
ENST00000652046	6	10	90770535	T	A	Deep Exon	0.39	-21.2	-0.0578466	2.708	0	21.2	0	0.0578466	0.00558645	2.708	0.000103626	0	0.156	TRUE
ENST00000652046	6	10	90770535	T	C	Deep Exon	-0.07	-3	0.0657281	-1.587	0	3	0.0526316	0.0657281	0.00558696	1.587	0.00015715	0	0.007	FALSE
ENST00000652046	6	10	90770535	T	G	Deep Exon	-0.547	17.3	0.370613	2.72	0	17.3	0	0.370613	0.00559422	2.72	0.00067267	0	0.006	FALSE
ENST00000652046	6	10	90770536	T	A	Deep Exon	-0.647	-43.4	-0.178111	-2.306	-0.11	43.4		0.178111	0.00567798	2.306	0.256816	0.11	0.052	TRUE
ENST00000652046	6	10	90770536	T	C	Deep Exon	0.72	47.6	0.902122	2.78	0	47.6		0.902122	0.00558747	2.78	0.00181107	0	0.028	TRUE
ENST00000652046	6	10	90770536	T	G	Deep Exon	-0.115	8.1	0.118369	0.816	0	8.1		0.118369	0.00560961	0.816	0.000186509	0	0	FALSE
ENST00000652046	6	10	90770537	G	A	Deep Exon	-1.069	-23	0.173936	2.252	-0.04	23		0.173936	0.00559255	2.252	0.0684531	0.04	0.022	TRUE
ENST00000652046	6	10	90770537	G	C	Deep Exon	-1.838	-3.6	0.177122	-2.574	-0.06	3.6		0.177122	0.00559152	2.574	0.0569047	0.06	0.03	TRUE
ENST00000652046	6	10	90770537	G	T	Deep Exon	-1.36	-34.6	0.0517114	-2.534	-0.12	34.6		0.0517114	0.00564638	2.534	0.133571	0.12	0	TRUE
ENST00000652046	6	10	90770538	T	A	Deep Exon	0.257	-2.5	0.219254	-3.001	0	2.5		0.219254	0.00558798	3.001	9.848e-05	0	0.01	FALSE
ENST00000652046	6	10	90770538	T	C	Deep Exon	0.119	0.2	0.151164	-2.105	0	0.2	0.0526316	0.151164	0.00558798	2.105	1.22644e-05	0	0.079	TRUE
ENST00000652046	6	10	90770538	T	G	Deep Exon	-3.819	26.1	0.26226	1.989	0	26.1		0.26226	0.00560961	1.989	0.000131232	0	0	TRUE
ENST00000652046	6	10	90770512	T	A	Exon Near Junction	-0.683	0.9	0.109544	1.877	-0.06	0.9		0.109544	0.00620251	1.877	0.0833911	0.06	0.007	TRUE
ENST00000652046	6	10	90770512	T	C	Exon Near Junction	-0.472	11.5	0.108278	2.405	-0.13	11.5		0.108278	0.00620876	2.405	0.161896	0.13	0.009	TRUE
ENST00000652046	6	10	90770512	T	G	Exon Near Junction	-0.136	-9.3	0.035083	-1.769	-0.12	9.3		0.035083	0.00620179	1.769	0.190519	0.12	0.017	TRUE
ENST00000652046	6	10	90770539	C	A	Deep Exon	-0.973	-43.8	-0.377067	2.258	-0.12	43.8		0.377067	0.00565127	2.258	0.198808	0.12	0.017	TRUE
ENST00000652046	6	10	90770539	C	G	Deep Exon	-0.286	-40.4	-0.383941	2.182	-0.07	40.4		0.383941	0.00561313	2.182	0.153857	0.07	0.003	TRUE
ENST00000652046	6	10	90770539	C	T	Deep Exon	-2.304	-48.3	-0.468643	-2.279	-0.19	48.3		0.468643	0.00564992	2.279	0.307149	0.19	0.038	TRUE
ENST00000652046	6	10	90770540	T	A	Deep Exon	0.242	9.7	0.122964	2.484	0	9.7		0.122964	0.00558765	2.484	0.000260632	0	0.021	TRUE
ENST00000652046	6	10	90770540	T	C	Deep Exon	-0.076	-17	-0.187968	-2.102	-0.02	17		0.187968	0.00561059	2.102	0.0195903	0.02	0	FALSE
ENST00000652046	6	10	90770540	T	G	Deep Exon	-1.199	22.6	0.334753	2.721	0	22.6		0.334753	0.00558065	2.721	0.000838434	0	0.005	FALSE
ENST00000652046	6	10	90770541	T	A	Deep Exon	-0.129	-18.7	-0.0897608	2.551	0	18.7	0	0.0897608	0.00561059	2.551	2.33827e-05	0	0	FALSE
ENST00000652046	6	10	90770541	T	C	Deep Exon	-0.05	0.7	-0.124091	-2.186	-0.05	0.7	0.0526316	0.124091	0.00561059	2.186	0.068913	0.05	0	FALSE
ENST00000652046	6	10	90770541	T	G	Deep Exon	0.176	-3.3	0.00823419	1.826	0	3.3	0	0.00823419	0.00560258	1.826	0.0138313	0	0.001	FALSE
ENST00000652046	6	10	90770542	C	A	Deep Exon	-3.754	-48.7	-0.970078	-1.9	-0.25	48.7		0.970078	0.00561453	1.9	0.422826	0.25	0.169	TRUE
ENST00000652046	6	10	90770542	C	G	Deep Exon	-2.399	-48.5	-0.768952	-1.603	-0.24	48.5		0.768952	0.00561059	1.603	0.405613	0.24	0.235	TRUE
ENST00000652046	6	10	90770542	C	T	Deep Exon	-4.539	-49.5	-1.04987	-2.837	-0.31	49.5		1.04987	0.00568157	2.837	0.544121	0.31	0.328	TRUE
ENST00000652046	6	10	90770543	T	A	Deep Exon	-0.179	30.8	0.209233	2.752	0	30.8		0.209233	0.00558682	2.752	0.000468515	0	0.008	FALSE
ENST00000652046	6	10	90770543	T	C	Deep Exon	-0.17	-16.7	-0.191666	-1.625	-0.05	16.7		0.191666	0.00559499	1.625	0.0394034	0.05	0.035	FALSE
ENST00000652046	6	10	90770543	T	G	Deep Exon	0.283	34.5	0.385737	3.028	0	34.5		0.385737	0.00559095	3.028	0.000574389	0	0.003	TRUE
ENST00000652046	6	10	90770544	T	A	Deep Exon	-0.045	-1.9	-0.01537	2.775	0	1.9	0	0.01537	0.00558098	2.775	0.000296457	0	0.01	FALSE
ENST00000652046	6	10	90770544	T	C	Deep Exon	0.127	-9.4	-0.0574673	-1.681	-0.02	9.4	0.0526316	0.0574673	0.00559885	1.681	0.00346541	0.02	0.004	FALSE
ENST00000652046	6	10	90770544	T	G	Deep Exon	0.167	22.2	0.176354	2.209	0	22.2	0	0.176354	0.00558065	2.209	0.000317877	0	0.003	FALSE
ENST00000652046	6	10	90770545	C	A	Deep Exon	-0.688	-44.8	-0.564937	2.705	-0.15	44.8		0.564937	0.00565531	2.705	0.201706	0.15	0.016	TRUE
ENST00000652046	6	10	90770545	C	G	Deep Exon	-0.112	-40.9	-0.359956	2.07	-0.11	40.9		0.359956	0.0056181	2.07	0.113582	0.11	0	FALSE
ENST00000652046	6	10	90770545	C	T	Deep Exon	-2.314	-48.6	-0.675188	-2.539	-0.19	48.6		0.675188	0.00569169	2.539	0.331738	0.19	0.029	TRUE
ENST00000652046	6	10	90770546	T	A	Deep Exon	0.26	32.8	0.241117	2.671	0	32.8		0.241117	0.00561242	2.671	0.00050761	0	0.01	FALSE
ENST00000652046	6	10	90770546	T	C	Deep Exon	0.225	-8.4	0.172876	1.699	0	8.4		0.172876	0.00561531	1.699	0.000134702	0	0.029	TRUE
ENST00000652046	6	10	90770546	T	G	Deep Exon	0.33	44.6	0.551103	3.047	0	44.6		0.551103	0.00560899	3.047	0.00111906	0	0.397	FALSE
ENST00000652046	6	10	90770547	T	A	Deep Exon	-0.025	-13.4	0.088128	2.693	0	13.4	0	0.088128	0.00559115	2.693	0.000304662	0	0.001	FALSE
ENST00000652046	6	10	90770547	T	C	Deep Exon	0.106	23.9	0.125166	-1.032	0	23.9	0.0175439	0.125166	0.00559816	1.032	0.000192501	0	0.005	FALSE
ENST00000652046	6	10	90770547	T	G	Deep Exon	0.274	29.5	0.209627	2.528	0	29.5	0	0.209627	0.00559115	2.528	0.000655667	0	0.005	FALSE
ENST00000652046	6	10	90770548	T	A	Deep Exon	0.361	27.1	-0.0035406	2.698	0	27.1		0.0035406	0.00558321	2.698	0.000196753	0	0.013	TRUE
ENST00000652046	6	10	90770548	T	C	Deep Exon	0.236	48.5	0.598996	2.563	0	48.5	0	0.598996	0.00559729	2.563	0.00114373	0	0.102	TRUE
ENST00000652046	6	10	90770548	T	G	Deep Exon	0.267	33.8	0.246834	2.498	0	33.8		0.246834	0.00560044	2.498	0.000400288	0	0.016	TRUE
ENST00000652046	6	10	90770513	C	A	Exon Near Junction	-2.111	7.7	-0.324995	2.154	-0.17	7.7		0.324995	0.0062106	2.154	0.280484	0.17	0.087	TRUE
ENST00000652046	6	10	90770513	C	G	Exon Near Junction	-0.794	-16.6	0.0595943	1.387	-0.09	16.6		0.0595943	0.00620951	1.387	0.101049	0.09	0.038	TRUE
ENST00000652046	6	10	90770513	C	T	Exon Near Junction	-2.857	-20.3	-0.286014	-1.533	-0.21	20.3		0.286014	0.0062106	1.533	0.267277	0.21	0.078	TRUE
ENST00000652046	6	10	90770549	T	A	Deep Exon	-2.389	-27.6	-0.317018	-3.001	-0.18	27.6		0.317018	0.00707943	3.001	0.227056	0.18	0.103	TRUE
ENST00000652046	6	10	90770549	T	C	Deep Exon	0.287	42.7	0.654478	3.048	0	42.7		0.654478	0.00562285	3.048	0.00101076	0	0.036	TRUE
ENST00000652046	6	10	90770549	T	G	Deep Exon	0.275	33.6	0.455731	2.726	0	33.6		0.455731	0.00559912	2.726	0.000609291	0	0.014	TRUE
ENST00000652046	6	10	90770550	G	A	Deep Exon	-0.772	-22.3	-0.39368	2.774	-0.08	22.3	0	0.39368	0.00559141	2.774	0.0708647	0.08	0.022	TRUE
ENST00000652046	6	10	90770550	G	C	Deep Exon	-1.66	-34.1	-0.245527	2.488	-0.14	34.1		0.245527	0.00567763	2.488	0.264466	0.14	0.052	TRUE
ENST00000652046	6	10	90770550	G	T	Deep Exon	-1.238	-32.2	-0.265161	-1.571	-0.12	32.2		0.265161	0.00566097	1.571	0.160291	0.12	0.029	TRUE
ENST00000652046	6	10	90770551	C	A	Deep Exon	-0.179	-13.2	0.0706857	2.831	-0.01	13.2		0.0706857	0.0055913	2.831	0.000193031	0.01	0.036	TRUE
ENST00000652046	6	10	90770551	C	G	Deep Exon	-0.175	1.8	0.320391	2.019	0	1.8		0.320391	0.00560408	2.019	0.000554094	0	0.007	FALSE
ENST00000652046	6	10	90770551	C	T	Deep Exon	-1.197	-16.5	-0.190866	1.785	-0.09	16.5		0.190866	0.0055977	1.785	0.086243	0.09	0.035	TRUE
ENST00000652046	6	10	90770552	C	A	Deep Exon	-0.47	-3.9	0.0149924	0.858	-0.05	3.9		0.0149924	0.00565453	0.858	0.0483658	0.05	0.005	FALSE
ENST00000652046	6	10	90770552	C	G	Deep Exon	0.061	27.4	0.311017	2.808	0	27.4		0.311017	0.00559454	2.808	0.000664466	0	0.005	FALSE
ENST00000652046	6	10	90770552	C	T	Deep Exon	-2.694	-40.4	-0.398135	-1.381	-0.15	40.4		0.398135	0.00678334	1.381	0.208056	0.15	0.102	TRUE
ENST00000652046	6	10	90770553	A	C	Deep Exon	-0.731	-23.5	-0.0931193	-1.286	-0.09	23.5	0.0175439	0.0931193	0.00559141	1.286	0.143469	0.09	0.006	TRUE
ENST00000652046	6	10	90770553	A	G	Deep Exon	0.314	39.6	0.618781	2.838	0	39.6	0	0.618781	0.00566528	2.838	0.0010342	0	0.015	TRUE
ENST00000652046	6	10	90770553	A	T	Deep Exon	-1.325	-18.2	-0.110643	1.312	-0.08	18.2	0	0.110643	0.00560236	1.312	0.108224	0.08	0.039	TRUE
ENST00000652046	6	10	90770554	A	C	Deep Exon	-3.692	14.8	0.364753	-1.454	0	14.8		0.364753	0.00560203	1.454	0.000411056	0	0.03	TRUE
ENST00000652046	6	10	90770554	A	G	Deep Exon	-0.008	3.7	0.262515	-2.073	0.13	3.7		0.262515	0.00754795	2.073	0.130586	0.13	0.001	FALSE
ENST00000652046	6	10	90770554	A	T	Deep Exon	-1.329	-26.9	-0.0692775	-1.516	-0.05	26.9		0.0692775	0.00559141	1.516	0.0563319	0.05	0.026	TRUE
ENST00000652046	6	10	90770555	T	A	Deep Exon	0.041	16.4	-0.00761336	1.981	0	16.4		0.00761336	0.00562335	1.981	0.000149448	0	0	FALSE
ENST00000652046	6	10	90770555	T	C	Deep Exon	0.336	42	0.449759	-1.671	0	42		0.449759	0.00560961	1.671	0.000789899	0	0.004	TRUE
ENST00000652046	6	10	90770555	T	G	Deep Exon	0.344	25.1	0.271992	-1.752	0.02	25.1		0.271992	0.0058416	1.752	0.00710092	0.02	0.048	TRUE
ENST00000652046	6	10	90770556	T	A	Deep Exon	-0.214	-2.4	-0.0424211	2.62	-0.03	2.4	0	0.0424211	0.00558787	2.62	0.0342691	0.03	0	FALSE
ENST00000652046	6	10	90770556	T	C	Deep Exon	-2.085	-25.1	-0.134263	1.306	-0.03	25.1	0	0.134263	0.00559423	1.306	0.080784	0.03	0.077	TRUE
ENST00000652046	6	10	90770556	T	G	Deep Exon	-1.617	15.8	0.296681	-1.726	0	15.8		0.296681	0.00558835	1.726	0.00010127	0	0.002	TRUE
ENST00000652046	6	10	90770557	C	A	Deep Exon	-1.736	-38.2	-0.451683	0.917	-0.14	38.2		0.451683	0.0055882	0.917	0.147105	0.14	0.027	TRUE
ENST00000652046	6	10	90770557	C	G	Deep Exon	-1.23	5	-0.110593	-2.078	-0.06	5		0.110593	0.00558787	2.078	0.0909091	0.06	0.064	TRUE
ENST00000652046	6	10	90770557	C	T	Deep Exon	-2.349	-17.1	-0.337025	-0.853	-0.13	17.1		0.337025	0.00558787	0.853	0.170542	0.13	0.004	TRUE
ENST00000652046	6	10	90770558	C	A	Deep Exon	1.456	15	0.248851	1.377	0	15		0.248851	0.00559021	1.377	0.000489048	0	0.029	TRUE
ENST00000652046	6	10	90770558	C	G	Deep Exon	0.869	32	0.524742	3.281	0	32		0.524742	0.0055937	3.281	0.0011372	0	0.002	TRUE
ENST00000652046	6	10	90770558	C	T	Deep Exon	-0.226	11.6	0.099736	1.557	-0.03	11.6		0.099736	0.00558321	1.557	0.0371169	0.03	0	FALSE
ENST00000652046	6	10	90770514	C	A	Exon Near Junction	-0.066	17.6	0.204008	1.81	0	17.6	0.0175439	0.204008	0.00559223	1.81	0.000449307	0	0.012	FALSE
ENST00000652046	6	10	90770514	C	G	Exon Near Junction	-0.076	15.9	0.3019	2.775	0	15.9	0.0175439	0.3019	0.00560256	2.775	0.000435573	0	0.001	FALSE
ENST00000652046	6	10	90770514	C	T	Exon Near Junction	-4.593	-20.3	-0.461651	-2.233	-0.27	20.3	0.140351	0.461651	0.00566531	2.233	0.483792	0.27	0.201	TRUE
ENST00000652046	6	10	90770559	A	C	Deep Exon	-3.914	-35.9	-0.299624	-2.051	-0.14	35.9	0.0526316	0.299624	0.00557725	2.051	0.150402	0.14	0.01	TRUE
ENST00000652046	6	10	90770559	A	G	Deep Exon	0.131	8.8	0.228956	2.31	0	8.8	0	0.228956	0.00559006	2.31	0.000661807	0	0.107	FALSE
ENST00000652046	6	10	90770559	A	T	Deep Exon	-1.118	-19.8	-0.0776806	-2.382	-0.05	19.8	0.0526316	0.0776806	0.00558305	2.382	0.0293002	0.05	0	TRUE
ENST00000652046	6	10	90770560	C	A	Deep Exon	-1.679	1.2	-0.250957	-0.7	-0.12	1.2		0.250957	0.0055882	0.7	0.088203	0.12	0.14	TRUE
ENST00000652046	6	10	90770560	C	G	Deep Exon	0.038	27.8	0.0407934	-1.959	0.05	27.8		0.0407934	0.00774754	1.959	0.112231	0.05	0.047	FALSE
ENST00000652046	6	10	90770560	C	T	Deep Exon	-1.533	-28.7	-0.309998	-2.219	-0.14	28.7	0.0526316	0.309998	0.00678415	2.219	0.132741	0.14	0.002	TRUE
ENST00000652046	6	10	90770561	T	A	Deep Exon	0.166	32.8	0.285142	1.901	0	32.8		0.285142	0.00559141	1.901	0.000490656	0	0.003	FALSE
ENST00000652046	6	10	90770561	T	C	Deep Exon	0.564	41.7	0.483807	2.366	0	41.7		0.483807	0.00558769	2.366	0.000968342	0	0.002	TRUE
ENST00000652046	6	10	90770561	T	G	Deep Exon	0.635	47.4	0.907135	3.141	0.01	47.4		0.907135	0.00563833	3.141	0.00433085	0.01	0.005	TRUE
ENST00000652046	6	10	90770562	A	C	Deep Exon	-0.152	26.7	0.429007	-1.999	0	26.7	0.0526316	0.429007	0.00558787	1.999	0.000485332	0	0.074	FALSE
ENST00000652046	6	10	90770562	A	G	Deep Exon	0.229	43.8	0.656353	1.254	0	43.8	0	0.656353	0.00558769	1.254	0.000592948	0	0.002	FALSE
ENST00000652046	6	10	90770562	A	T	Deep Exon	-0.046	-26.4	0.107232	-1.574	0	26.4	0.0526316	0.107232	0.0055882	1.574	0.00020334	0	0	FALSE
ENST00000652046	6	10	90770563	A	C	Exon Near Junction	0.187	34.8	0.522844	1.913	0	34.8		0.522844	0.00559683	1.913	0.000926441	0	0.008	TRUE
ENST00000652046	6	10	90770563	A	G	Exon Near Junction	-0.319	-14.7	-0.0386568	-2.058	-0.07	14.7		0.0386568	0.00724788	2.058	0.0995384	0.07	0.059	FALSE
ENST00000652046	6	10	90770563	A	T	Exon Near Junction	-0.013	-4.5	0.0612089	-2.165	0	4.5		0.0612089	0.0055855	2.165	0.000199317	0	0.017	FALSE
ENST00000652046	6	10	90770564	T	A	Exon Near Junction	0.386	20.4	0.0347105	-1.759	0	20.4		0.0347105	0.00558985	1.759	8.33862e-05	0	0.011	TRUE
ENST00000652046	6	10	90770564	T	C	Exon Near Junction	0.069	33.2	0.218397	-0.797	0	33.2		0.218397	0.0055805	0.797	0.000348528	0	0.02	FALSE
ENST00000652046	6	10	90770564	T	G	Exon Near Junction	0.117	24.1	0.180855	-2.554	0.01	24.1		0.180855	0.0056082	2.554	0.0143831	0.01	0	FALSE
ENST00000652046	6	10	90770565	T	A	Exon Near Junction	-0.713	-26.4	-0.265856	-2.467	-0.06	26.4	0.210526	0.265856	0.00706004	2.467	0.0648993	0.06	0.013	TRUE
ENST00000652046	6	10	90770565	T	C	Exon Near Junction	0.215	16.7	0.590678	2.671	0	16.7	0	0.590678	0.00558872	2.671	0.00051766	0	0.018	FALSE
ENST00000652046	6	10	90770565	T	G	Exon Near Junction	0.059	36.8	0.326691	-2.39	-0.04	36.8		0.326691	0.00559018	2.39	0.000727154	0.04	0.072	FALSE
ENST00000652046	6	10	90770566	G	A	Exon Near Junction	-0.066	-0.9	-0.327828	-1.998	-0.03	0.9		0.327828	0.00680244	1.998	7.21122e-05	0.03	0	FALSE
ENST00000652046	6	10	90770566	G	C	Exon Near Junction	-0.537	-14.2	0.104108	-2.18	0	14.2		0.104108	0.00560861	2.18	7.27508e-05	0	0	TRUE
ENST00000652046	6	10	90770566	G	T	Exon Near Junction	0.003	-8.1	-0.153598	-1.754	-0.03	8.1		0.153598	0.00687363	1.754	0.0490356	0.03	0.02	FALSE
ENST00000652046	6	10	90770567	T	A	Exon Near Junction	0.099	12	0.277274	1.42	0	12		0.277274	0.00565157	1.42	0.000336724	0	0	TRUE
ENST00000652046	6	10	90770567	T	C	Exon Near Junction	-0.116	2	0.221346	-1.796	0	2		0.221346	0.00567262	1.796	0.000220227	0	0	TRUE
ENST00000652046	6	10	90770567	T	G	Exon Near Junction	-0.27	-7.7	0.0532479	-1.243	-0.07	7.7		0.0532479	0.00566227	1.243	0.0465716	0.07	0.013	FALSE
ENST00000652046	6	10	90770568	T	A	Exon Near Junction	-0.31	5.4	0.710269	2.915	-0.01	5.4	0	0.710269	0.00585776	2.915	0.0216179	0.01	0.002	FALSE
ENST00000652046	6	10	90770568	T	C	Exon Near Junction	-0.032	16.1	0.6328	1.235	0	16.1	0	0.6328	0.00565635	1.235	0.000213429	0	0.001	FALSE
ENST00000652046	6	10	90770568	T	G	Exon Near Junction	-0.228	8.6	0.35326	2.096	-0.03	8.6	0	0.35326	0.00565938	2.096	0.0680313	0.03	0.024	FALSE
ENST00000652046	6	10	90770515	A	C	Exon Near Junction	-0.522	10.1	0.0143902	2.568	0	10.1	0.0175439	0.0143902	0.00560843	2.568	0.0259449	0	0.014	FALSE
ENST00000652046	6	10	90770515	A	G	Exon Near Junction	0.571	42	0.52964	3.121	0	42		0.52964	0.00560825	3.121	0.00181029	0	0.008	TRUE
ENST00000652046	6	10	90770515	A	T	Exon Near Junction	-0.25	-1.7	0.113075	-3.001	-0.01	1.7		0.113075	0.00560843	3.001	0.0381108	0.01	0.014	FALSE
ENST00000652046	6	10	90770569	T	A	Exon Near Junction	-2.552	-10.3	-0.277031	-2.276	-0.15	10.3		0.277031	0.00704226	2.276	0.207483	0.15	0.218	TRUE
ENST00000652046	6	10	90770569	T	C	Exon Near Junction	-0.19	8.6	0.840276	2.912	0	8.6		0.840276	0.00566697	2.912	0.000314227	0	0.073	FALSE
ENST00000652046	6	10	90770569	T	G	Exon Near Junction	-0.709	18.6	0.162094	-1.809	-0.08	18.6		0.162094	0.00565653	1.809	0.0558172	0.08	0.05	TRUE
ENST00000652046	6	10	90770570	G	A	Exon Near Junction	-1.318	41.4	-0.0377994	-3.002	-0.13	41.4		0.0377994	0.0129003	3.002	0.165005	0.13	0.06	TRUE
ENST00000652046	6	10	90770570	G	C	Exon Near Junction	0.061	41.9	1.20998	3.271	0	41.9		1.20998	0.0104182	3.271	0.000610095	0	0.205	FALSE
ENST00000652046	6	10	90770570	G	T	Exon Near Junction	-0.154	0.4	0.0834253	1.693	0	0.4		0.0834253	0.0132116	1.693	0.000130576	0	0.046	FALSE
ENST00000652046	6	10	90770571	G	A	Exon Near Junction	-0.115	50	1.31554	-3	0	50		1.31554	0.0106887	3	0.00127207	0	0.053	FALSE
ENST00000652046	6	10	90770571	G	C	Exon Near Junction	-0.199	-14.5	0.904963	1.47	0	14.5		0.904963	0.0109936	1.47	0.000516129	0	0.427333	FALSE
ENST00000652046	6	10	90770571	G	T	Exon Near Junction	-0.581	-36.1	-0.322246	-1.267	-0.04	36.1		0.322246	0.01334	1.267	0.0495493	0.04	0.546	TRUE
ENST00000652046	6	10	90770572	G	A	Exon Near Junction	-5.697	-50	-1.2118	-1.149	-0.35	50		1.2118		1.149	0.509612	0.35	0.908	TRUE
ENST00000652046	6	10	90770572	G	C	Exon Near Junction	-6.234	-50	-1.36407	-2.173	-0.31	50		1.36407	0.851568	2.173	0.504684	0.31	0.766	TRUE
ENST00000652046	6	10	90770572	G	T	Exon Near Junction	-5.097	-50	-2.13972	-2.259	-0.37	50		2.13972	0.851577	2.259	0.625169	0.37	0.921	TRUE
ENST00000652046	6	10	90770516	G	A	Exon Near Junction	-1.152	-15	-0.49541	1.239	-0.17	15		0.49541	0.00559247	1.239	0.282138	0.17	0.037	TRUE
ENST00000652046	6	10	90770516	G	C	Exon Near Junction	-0.443	22	0.0616886	-1.928	-0.07	22		0.0616886	0.00559116	1.928	0.0791131	0.07	0.006	TRUE
ENST00000652046	6	10	90770516	G	T	Exon Near Junction	-2.071	-2.2	-0.569641	1.81	-0.21	2.2		0.569641	0.00559247	1.81	0.337527	0.21	0.04	TRUE
ENST00000652046	6	10	90770517	A	C	Exon Near Junction	0.321	15	0.00596646	-1.924	-0.02	15		0.00596646	0.00561147	1.924	0.026651	0.02	0	TRUE
ENST00000652046	6	10	90770517	A	G	Exon Near Junction	0.152	-13.6	-0.193371	-2.435	-0.17	13.6	0.0526316	0.193371	0.00564595	2.435	0.280019	0.17	0.074	TRUE
ENST00000652046	6	10	90770517	A	T	Exon Near Junction	-0.416	-7.5	-0.221033	-2.184	-0.09	7.5		0.221033	0.00561972	2.184	0.146595	0.09	0	TRUE
ENST00000652046	6	10	90770518	T	A	Exon Near Junction	-0.097	24.5	0.136033	1.958	0	24.5		0.136033	0.00560243	1.958	0.00700426	0	0	FALSE
ENST00000652046	6	10	90770518	T	C	Exon Near Junction	1.285	27.4	0.277654	2.302	0	27.4		0.277654	0.00559853	2.302	0.000129145	0	0	TRUE
ENST00000652046	6	10	90770518	T	G	Exon Near Junction	-0.183	23.5	0.172413	1.378	-0.02	23.5		0.172413	0.00560631	1.378	0.00604856	0.02	0.019	FALSE

## Sheet: RON exon 11
Transcript ID	Exon	Chrom	HG19 pos	ref	alt	Variant class	SKIP (measured)	OTHER (measured)	FULL IR (measured)	FIRST IR (measured)	SECOND IR (measured)	HAL PSI change (abs)	S-Cap sens minimum (rev)	MMSplice logit PSI change (abs)	SQUIRLS score	SPANR zPSI change (abs)	SpliceAI delta max	Pangolin delta max (abs)	ConSpliceML	Splice disruptive
ENST00000296474	11	3	49933584	C	A	Proximal Intron	10.89	2.05	38.49	7.86	0.35		0.0201613	0.00622279	0.0103056	1.568	0.0194868	0.02	0.193	TRUE
ENST00000296474	11	3	49933584	C	G	Proximal Intron	10.22	3.47	28.48	4.87	2.34		0.0120968	0.00142391	0.00877348	1.043	0.01328	0.02	0.105	TRUE
ENST00000296474	11	3	49933584	C	T	Proximal Intron	3.81	2.41	23.93	3.97	2.49		0.016129	0.0140599	0.00968616	1.031	0.0090403	0.02	0.184	FALSE
ENST00000296474	11	3	49933583	A	G	Proximal Intron	5.5	2.1	23.83	5.63	1.25		0.0282258	0.182114	0.0063125	1.094	0.0115777	0.01	0.135	FALSE
ENST00000296474	11	3	49933583	A	T	Proximal Intron	4.75	1.72	19.03	3.99	2.12		0.016129	0.0652422	0.00777021	1.197	0.00832611	0.02	0.396	TRUE
ENST00000296474	11	3	49933582	T	A	Proximal Intron	5.29	1.95	19.66	6.11	1.2		0.0120968	0.113912	0.00663616	1.446	0.00556785	0.01	0.108	FALSE
ENST00000296474	11	3	49933582	T	C	Proximal Intron	4.11	1.55	18.65	6.93	1.92		0.0120968	0.424675	0.00687618	1.528	0.0134855	0.02	0.302	TRUE
ENST00000296474	11	3	49933581	C	A	Proximal Intron	5.27	2.55	16.51	4.65	1.6		0.0120968	0.0468423	0.00750566	1.46	0.00229135	0	0.709	TRUE
ENST00000296474	11	3	49933581	C	T	Proximal Intron	5.05	1.84	21.73	3.58	1.97		0.0120968	0.209788	0.00832738	1.171	0.00173539	0.01	0.641	FALSE
ENST00000296474	11	3	49933580	C	A	Proximal Intron	5.58	2.34	20.33	6.39	1.17		0.016129	0.01659	0.00615973	1.232	0.00261086	0.03	0.106	FALSE
ENST00000296474	11	3	49933580	C	T	Proximal Intron	10.89	2.65	22.85	4.91	1.13		0.0201613	0.1281	0.00619152	1.562	0.00301492	0.05	0.408	TRUE
ENST00000296474	11	3	49933579	C	A	Proximal Intron	1.75	2.96	17.11	5.85	2.18		0.0120968	0.17445	0.00675755	0.638	0.005678	0.03	0.646	TRUE
ENST00000296474	11	3	49933579	C	G	Proximal Intron	1.58	1.1	6.07	5.02	5.68		0.0120968	0.102275	0.00656126	0.721	0.00245792	0.02	0.522	TRUE
ENST00000296474	11	3	49933579	C	T	Proximal Intron	5.24	1.9	23.21	4.04	2.81		0.0120968	0.102293	0.00937513	0.727	0.00409412	0.03	0.5535	FALSE
ENST00000296474	11	3	49933578	C	G	Proximal Intron	7.17	2.87	20.9	3.88	1.49		0.016129	0.0100034	0.00636148	0.753	0.001616	0	0.313	FALSE
ENST00000296474	11	3	49933578	C	T	Proximal Intron	7.94	2.58	21.67	3.51	2.44		0.0241935	0.105309	0.00642866	0.832	0.00357306	0.01	0.198	FALSE
ENST00000296474	11	3	49933577	G	A	Proximal Intron	6.44	1.51	23.91	4.92	1.41		0.0241935	0.0664439	0.00624411	0.929	0.00136149	0.02	0.539	FALSE
ENST00000296474	11	3	49933577	G	C	Proximal Intron	9.15	2.61	23.35	4.6	0.84		0.0282258	0.176972	0.00623592	1.231	0.00947577	0.01	0.1	FALSE
ENST00000296474	11	3	49933577	G	T	Proximal Intron	41.29	2.22	29.55	4.36	0.21		0.0241935	0.063641	0.00624843	0.842	0.00631368	0.01	0.152	TRUE
ENST00000296474	11	3	49933576	G	A	Proximal Intron	3.33	2.34	19.52	7.33	1.19		0.016129	0.181867	0.00625546	1.35	0.00672197	0.02	0.105	FALSE
ENST00000296474	11	3	49933576	G	C	Proximal Intron	5.49	1.34	12.67	2.34	3.19		0.016129	0.0905631	0.00842271	1.381	0.00495404	0.01	0.147	TRUE
ENST00000296474	11	3	49933576	G	T	Proximal Intron	4.94	2.25	23.39	5.55	2.18		0.0201613	0.0495118	0.00825591	1.648	0.00289667	0.01	0.103	FALSE
ENST00000296474	11	3	49933575	T	A	Proximal Intron	5.55	2.23	19.98	3.85	1.72		0.0201613	0.188696	0.00647436	1.477	0.0032447	0	0.151	FALSE
ENST00000296474	11	3	49933575	T	C	Proximal Intron	6.17	1.66	22.92	4.33	2.06		0.016129	0.308423	0.00647436	1.374	0.00764447	0.02	0.189	FALSE
ENST00000296474	11	3	49933575	T	G	Proximal Intron	4.52	2.86	16.3	6.47	0.81		0.016129	0.520632	0.00730606	1.2	0.00476658	0.01	0.197	TRUE
ENST00000296474	11	3	49933574	C	A	Proximal Intron	3.56	1.54	16.13	3.8	2.49		0.016129	0.0205113	0.00713147	1.186	0.00703669	0	0.151	TRUE
ENST00000296474	11	3	49933574	C	G	Proximal Intron	1.53	1.3	16.59	7.21	1.99		0.016129	0.122456	0.00760883	1.082	0.00748479	0	0.325	TRUE
ENST00000296474	11	3	49933574	C	T	Proximal Intron	3.59	1.6	17.38	5	1.54		0.016129	0.183524	0.00647299	1.313	0.00453103	0	0.192	TRUE
ENST00000296474	11	3	49933573	G	A	Proximal Intron	5.18	2.41	21.09	6.81	1.68		0.0120968	0.108734	0.00624356	1.02	0.00435066	0.01	0.151	FALSE
ENST00000296474	11	3	49933573	G	C	Proximal Intron	2.9	1.59	25.45	8.22	3.07		0.016129	0.141327	0.0062696	0.907	0.00623262	0.02	0.185	TRUE
ENST00000296474	11	3	49933573	G	T	Proximal Intron	6.82	1.4	27.03	6.01	2.3		0.0120968	0.0759381	0.00628271	1.192	0.00409919	0.01	0.16	FALSE
ENST00000296474	11	3	49933572	G	A	Proximal Intron	2.5	1.71	17.38	4.59	0.96		0.0362903	0.429794	0.00620904	1.16	0.000448053	0	0.059	TRUE
ENST00000296474	11	3	49933572	G	C	Proximal Intron	10.82	3.12	24.06	16.4	2.03		0.0120968	0.0519871	0.00632526	1.026	0.00562131	0.03	0.141	TRUE
ENST00000296474	11	3	49933572	G	T	Proximal Intron	4.3	2.55	24.96	12.58	1.61		0.0120968	0.158768	0.00625921	0.737	0.00351793	0.01	0.278	TRUE
ENST00000296474	11	3	49933571	A	G	Proximal Intron	2.89	1.81	18.39	6.8	0.88		0.016129	0.352522	0.00636681	1.142	0.00248726	0.01	0.13	FALSE
ENST00000296474	11	3	49933571	A	T	Proximal Intron	1.25	1.07	16.29	4.86	2.04		0.0120968	0.349558	0.00636089	1.246	0.000434713	0	0.373	TRUE
ENST00000296474	11	3	49933570	T	A	Proximal Intron	1.95	1.69	18.22	6.61	1.27		0.016129	0.0489306	0.0062885	0.818	0.0103665	0.02	0.205	TRUE
ENST00000296474	11	3	49933570	T	C	Proximal Intron	3.48	1.74	22.27	7.56	1.22		0.016129	0.0502736	0.00627058	1.164	0.0125358	0.03	0.303	FALSE
ENST00000296474	11	3	49933570	T	G	Proximal Intron	8.38	2.05	13.61	3.65	0.89		0.0120968	0.0789371	0.00632385	0.982	0.00994217	0.03	0.194	TRUE
ENST00000296474	11	3	49933569	G	A	Proximal Intron	3.05	1.99	21.21	4.88	1.65		0.0201613	0.0605962	0.006338	0.933	0.0044558	0.03	0.151	TRUE
ENST00000296474	11	3	49933569	G	C	Proximal Intron	3.19	2.73	19.58	2.93	1.32		0.0241935	0.116086	0.038926	0.899	0.0262865	0.02	0.351	FALSE
ENST00000296474	11	3	49933569	G	T	Proximal Intron	0.84	0.93	13.07	3.45	3.42		0.149194	0.877406	0.00639726	0.986	0.00152701	0	0.209	TRUE
ENST00000296474	11	3	49933568	A	C	Proximal Intron	2.76	1.52	22.79	4.76	1.83		0.016129	0.11068	0.00634044	1.027	0.0220444	0.08	0.148	FALSE
ENST00000296474	11	3	49933568	A	G	Proximal Intron	5.35	2.3	23.56	4.6	1.51		0.016129	0.140044	0.00636703	0.887	0.00240004	0.02	0.151	FALSE
ENST00000296474	11	3	49933568	A	T	Proximal Intron	6.19	1.33	18.5	3.58	2.42		0.0403226	0.039707	0.0688977	1.339	0.13012	0.01	0.343583	TRUE
ENST00000296474	11	3	49933567	C	A	Proximal Intron	2.3	1.67	16.7	5.53	2.03		0.0322581	0.103865	0.00674256	0.744	0.0058009	0	0.715	TRUE
ENST00000296474	11	3	49933567	C	G	Proximal Intron	1.93	4.04	23.23	4.82	3.43		0.0524194	0.194904	0.00679681	1.479	0.00505406	0	0.526	FALSE
ENST00000296474	11	3	49933567	C	T	Proximal Intron	2.12	0.81	14.54	3.61	3.88		0.0806452	0.136091	0.106918	1.431	0.0291306	0.01	0.599	TRUE
ENST00000296474	11	3	49933566	C	A	Proximal Intron	0.93	0.51	15.64	4.85	1.59		0.0564516	0.334948	0.00642362	1.441	0.000986265	0	0.143	TRUE
ENST00000296474	11	3	49933566	C	G	Proximal Intron	15.76	1.07	19.53	6.59	0.4		0.116935	0.207289	0.0065506	0.992	0.000829981	0	0.087	TRUE
ENST00000296474	11	3	49933566	C	T	Proximal Intron	0.82	1.36	11.38	5.21	4.06		0.233871	1.37058	0.0065506	1.158	0.00456279	0	0.231	TRUE
ENST00000296474	11	3	49933565	G	A	Proximal Intron	3.72	1.91	21.61	3.03	2.45		0.0282258	0.00726893	0.00751656	0.872	0.00942802	0.02	0.249	FALSE
ENST00000296474	11	3	49933565	G	C	Proximal Intron	8.81	2.82	22.63	4.7	1.7		0.0322581	0.139955	0.00675493	1.17	0.0264778	0.12	0.332	FALSE
ENST00000296474	11	3	49933565	G	T	Proximal Intron	3.97	1.15	16.25	3.14	1.69		0.0282258	0.0237621	0.00656209	0.965	0.00108451	0	0.126	TRUE
ENST00000296474	11	3	49933564	A	C	Proximal Intron	2.18	1.14	10.51	14.86	1.18		0.0362903	0.00695497	0.00753897	0.903	0.0270957	0.09	0.144	TRUE
ENST00000296474	11	3	49933564	A	G	Proximal Intron	5.49	1.58	22.25	4.17	1.76		0.0362903	0.00813059	0.00798354	1.014	0.00586319	0.02	0.096	FALSE
ENST00000296474	11	3	49933564	A	T	Proximal Intron	5.08	1.88	22.15	4.11	1.72		0.141129	0.0233436	0.0847291	0.999	0.258113	0.09	0.516283	FALSE
ENST00000296474	11	3	49933563	C	A	Proximal Intron	4.02	2.43	20.64	5.91	2.13		0.0524194	0.41655	0.00650983	0.502	0.00170933	0	0.126	FALSE
ENST00000296474	11	3	49933563	C	G	Proximal Intron	4.24	1.61	13.08	8.86	2.26		0.0806452	0.245189	0.00678925	2.005	0.000969367	0	0.123	TRUE
ENST00000296474	11	3	49933563	C	T	Proximal Intron	4.58	2.71	17.82	5.93	0.99		0.0564516	0.0938147	0.0710342	1.279	0.0436737	0.03	0.658	FALSE
ENST00000296474	11	3	49933562	C	A	Proximal Intron	2.79	1.86	18.87	5.45	2.39		0.0443548	0.622946	0.00646593	1.369	0.00154303	0	0.123	TRUE
ENST00000296474	11	3	49933562	C	G	Proximal Intron	5.32	2.5	28.57	5.72	1.69		0.0524194	0.115441	0.00682781	1.582	0.00061206	0	0.135	TRUE
ENST00000296474	11	3	49933562	C	T	Proximal Intron	1.85	1.39	12.38	4.49	2.39		0.0725806	0.823396	0.00629136	0.767	0.00285291	0	0.204	TRUE
ENST00000296474	11	3	49933561	A	C	Proximal Intron	10.36	2.78	19.83	12.25	0.87			0.0207128	0.00668114	1.214	0.0350148	0.1	0.377	TRUE
ENST00000296474	11	3	49933561	A	G	Proximal Intron	9.84	3.29	21.84	7.17	1.07		0.0443548	0.049382	0.00777883	1.066	0.0089612	0.05	0.094	TRUE
ENST00000296474	11	3	49933561	A	T	Proximal Intron	8.59	2.63	29.13	3.62	1.56		0.0443548	0.184386	0.00620197	1.025	0.00486404	0.02	0.098	TRUE
ENST00000296474	11	3	49933560	G	A	Proximal Intron	4.25	1.78	20.59	5.54	2.12		0.0443548	0.148664	0.0108183	1.237	0.00138204	0	0.117	FALSE
ENST00000296474	11	3	49933560	G	C	Proximal Intron	10.17	0.78	22.36	10.21	0.49		0.0524194	0.0347503	0.00616326	1.229	0.00462186	0.02	0.38	TRUE
ENST00000296474	11	3	49933560	G	T	Proximal Intron	5.51	0.75	19.35	3.83	1		0.0443548	0.17056	0.00613483	1.147	0.000775632	0.01	0.365	FALSE
ENST00000296474	11	3	49933559	G	A	Proximal Intron	12.2	1.83	26.32	5.29	2.03		0.0403226	0.107782	0.00837544	1.213	0.00263244	0.01	0.123	TRUE
ENST00000296474	11	3	49933559	G	T	Proximal Intron	9.84	1.77	19.89	6.87	1.25		0.0362903	0.0424102	0.00621556	1.814	0.00151211	0.01	0.145	FALSE
ENST00000296474	11	3	49933558	A	C	Proximal Intron	47.07	5.05	41.91	1.92	0.2		0.0645161	0.105642	0.00667862	1.787	0.0899988	0.24	0.203	TRUE
ENST00000296474	11	3	49933558	A	G	Proximal Intron	26.35	5.7	43.82	5.88	0.43		0.0645161	0.108812	0.0103568	1.465	0.0406023	0.11	0.155	TRUE
ENST00000296474	11	3	49933558	A	T	Proximal Intron	34.62	4.19	36.37	4.39	0.59		0.0645161	0.00592397	0.00614326	1.72	0.0439265	0.13	0.112	TRUE
ENST00000296474	11	3	49933557	G	A	Proximal Intron	7.38	2.5	22.42	4.89	1.27		0.0362903	0.158478	0.00947724	1.842	0.00175637	0.01	0.29	FALSE
ENST00000296474	11	3	49933557	G	T	Proximal Intron	2.25	2.85	19.18	4.88	1.27		0.0524194	0.107309	0.00608771	1.578	0.00570965	0	0.186	FALSE
ENST00000296474	11	3	49933556	T	A	Proximal Intron	18.89	3.12	38.05	8.59	2.79		0.189516	0.173436	0.00729211	1.854	0.0040737	0	0.295	TRUE
ENST00000296474	11	3	49933556	T	C	Proximal Intron	41.43	3.32	42.14	2.79	0.15		0.189516	0.0834116	0.0061674	1.588	0.0544836	0.21	0.132	TRUE
ENST00000296474	11	3	49933556	T	G	Proximal Intron	19.53	5.62	50.47	2.83	0.76		0.189516	0.323597	0.00773921	1.83	0.0295676	0.06	0.205	TRUE
ENST00000296474	11	3	49933555	A	G	Proximal Intron	7.22	2.89	25.05	6.76	0.96		0.0806452	0.0790623	0.00924896	1.624	0.00241368	0.04	0.184	TRUE
ENST00000296474	11	3	49933555	A	T	Proximal Intron	47.24	3.86	41.06	2.32	0.14		0.395161	0.0863013	0.207208	1.855	0.13767	0.38	0.3185	TRUE
ENST00000296474	11	3	49933554	C	T	Proximal Intron	4.82	1.77	20.9	5.03	2.11		0.0846774	0.230104	0.00615945	1.786	0.00731623	0	0.318	FALSE
ENST00000296474	11	3	49933553	T	A	Proximal Intron	3.75	2.26	20.56	5.71	1.17		0.0645161	0.581183	0.00811697	1.324	0.00412357	0	0.129	FALSE
ENST00000296474	11	3	49933553	T	C	Proximal Intron	15.96	2.77	25.48	4.06	0.99		0.0564516	0.0454071	0.00614404	1.113	0.00968808	0.08	0.132	TRUE
ENST00000296474	11	3	49933552	G	A	Proximal Intron	13.94	2.68	26.87	3.85	1.22		0.0524194	0.0131332	0.0110806	0.949	0.00136804	0	0.097	TRUE
ENST00000296474	11	3	49933552	G	C	Proximal Intron	15.85	3.93	35.89	5.24	1.62		0.330645	0.105845	0.931647	1.516	0.0736221	0.23	0.927	TRUE
ENST00000296474	11	3	49933552	G	T	Proximal Intron	4.55	2.08	20.67	6.17	3.42		0.112903	0.00968243	0.00619981	1.347	0.0173457	0.06	0.101	FALSE
ENST00000296474	11	3	49933551	G	A	Proximal Intron	0.58	1.35	11.31	7.25	2.13		0.0766129	0.353754	0.0087845	0.626	0.00358558	0.01	0.189	TRUE
ENST00000296474	11	3	49933551	G	C	Proximal Intron	7.89	3.07	22.35	4.21	1.54		0.141129	0.122407	0.00609493	1.232	0.01413	0.08	0.093	FALSE
ENST00000296474	11	3	49933551	G	T	Proximal Intron	4.72	2.35	22.35	5.22	1.57		0.157258	0.0729863	0.00608055	1.299	0.0280285	0.09	0.192	FALSE
ENST00000296474	11	3	49933550	G	A	Intron Near Junction	1.99	1.34	13.56	5.65	1.27		0.0806452	0.214367	0.00880256	1.145	0.00087595	0	0.112	TRUE
ENST00000296474	11	3	49933550	G	T	Intron Near Junction	10.43	2	28.8	4.52	1.09		0.21371	0.143376	0.00614309	1.538	0.032671	0.12	0.112	TRUE
ENST00000296474	11	3	49933549	A	G	Intron Near Junction	42.3	2.37	32.54	1.69	0.25		0.209677	0.00760097	0.802422	1.493	0.0407215	0.1	0.807	TRUE
ENST00000296474	11	3	49933549	A	T	Intron Near Junction	37.2	3.63	43.01	2.19	0.38		0.415323	0.0235676	0.00855469	1.552	0.0838228	0.26	0.66495	TRUE
ENST00000296474	11	3	49933548	G	A	Intron Near Junction	5.08	0.79	22.35	2.78	1.55		0.169355	0.0429351	0.012706	1.419	0.00192517	0.03	0.23	FALSE
ENST00000296474	11	3	49933548	G	T	Intron Near Junction	29.4	1.93	27.64	1.98	0.68		0.209677	0.0858026	0.00694777	1.381	0.0476309	0.2	0.243	TRUE
ENST00000296474	11	3	49933547	A	G	Intron Near Junction	37.4	3.31	38.5	3.22	0.38		0.0887097	0.0592239	0.0306771	1.467	0.0139179	0.09	0.275	TRUE
ENST00000296474	11	3	49933547	A	T	Intron Near Junction	64.17	2.62	27.88	0.5	0.16		0.241935	0.00669854	0.00618339	1.724	0.106071	0.44	0.258	TRUE
ENST00000296474	11	3	49933546	G	A	Intron Near Junction	1.08	1.39	15.36	4.13	2.52		0.141129	0.12984	0.0239749	1.6	0.00141042	0	0.167	TRUE
ENST00000296474	11	3	49933546	G	C	Intron Near Junction	58.49	1.32	27.13	1.54	0.39		0.209677	0.0516527	0.006268	1.305	0.111266	0.3	0.426	TRUE
ENST00000296474	11	3	49933546	G	T	Intron Near Junction	47.83	2.6	37.14	1.72	0.28		0.274194	0.0171815	0.00625938	1.26	0.111327	0.29	0.288	TRUE
ENST00000296474	11	3	49933545	A	G	Intron Near Junction	3.9	1.53	18.67	5.82	1.2		0.116935	0.310495	0.0353375	1.441	0.00374246	0	0.459	TRUE
ENST00000296474	11	3	49933544	C	A	Intron Near Junction	17.51	2.38	30.03	4.45	1		0.120968	0.0982829	0.00636776	1.292	0.0162042	0.14	0.289	TRUE
ENST00000296474	11	3	49933544	C	G	Intron Near Junction	13.21	2.09	31.97	4.54	1.49		0.120968	0.0546912	0.00685813	1.858	0.00560981	0.06	0.376	TRUE
ENST00000296474	11	3	49933544	C	T	Intron Near Junction	4.65	1.62	18.58	5.01	1.66		0.120968	0.0468841	0.00622721	1.165	0.00469363	0.02	0.29	TRUE
ENST00000296474	11	3	49933543	G	A	Intron Near Junction	24.84	2.88	24.07	3.53	0.96		0.241935	0.102504	0.919562	1.727	0.0878426	0.32	0.95	TRUE
ENST00000296474	11	3	49933543	G	C	Intron Near Junction	83.15	1.15	15.33	0.04	0.12		0.612903	0.00924148	0.0109918	2.096	0.646534	0.62	0.561	TRUE
ENST00000296474	11	3	49933543	G	T	Intron Near Junction	72.3	0.89	25.26	0.21	0.06		0.483871	0.0862488	0.0212548	1.814	0.204931	0.53	0.654167	TRUE
ENST00000296474	11	3	49933542	T	A	Essential Splice	79.7	0.94	19.02	0.05	0.05		0.721133	0.0150829	0.0108809	2.668	0.975486	0.67	0.962	TRUE
ENST00000296474	11	3	49933542	T	C	Essential Splice	80.39	1.69	17.48	0.08	0.05		0.714597	0.070803	0.960037	2.495	0.973752	0.67	0.971	TRUE
ENST00000296474	11	3	49933542	T	G	Essential Splice	81.12	0.49	18.04	0.05	0.09		0.72549	0.00707592	0.941631	2.589	0.975421	0.67	0.964	TRUE
ENST00000296474	11	3	49933541	C	A	Essential Splice	83.64	1.12	14.73	0.12	0.04		0.88671	0.0603236	0.952169	2.578	0.973996	0.67	0.97	TRUE
ENST00000296474	11	3	49933541	C	G	Essential Splice	85.41	0.72	13.53	0.08	0.04		0.882353	0.0182402	0.00895594	2.339	0.970318	0.66	0.964	TRUE
ENST00000296474	11	3	49933541	C	T	Essential Splice	79.53	0.93	19.06	0.12	0.05		0.88671	0.0269145	0.919476	2.787	0.975167	0.67	0.929	TRUE
ENST00000296474	11	3	49933539	T	A	Exon Near Junction	3.1	2.31	18.84	3.01	2.35	18.7		0.290408	0.00852234	1.209	0.00403792	0	0.754	TRUE
ENST00000296474	11	3	49933539	T	C	Exon Near Junction	56.87	3.73	26.9	1.88	0.39	9.6		0.427524	0.0085407	1.182	0.00565338	0	0.553	TRUE
ENST00000296474	11	3	49933538	A	G	Exon Near Junction	3.08	1.89	10.75	2.23	1.07	6.6	0.175439	0.503518	0.00566516	1.208	0.00651336	0	0.133	TRUE
ENST00000296474	11	3	49933538	A	T	Exon Near Junction	5.15	1.35	23.27	4.69	1.13	2.3		0.000681326	0.0058263	3.445	0.0398412	0.22	0.303	FALSE
ENST00000296474	11	3	49933537	T	A	Exon Near Junction	5.33	2.57	16.79	2.43	3.04	28.3		0.0285087	0.0056291	1.257	0.00291443	0.01	0.261	TRUE
ENST00000296474	11	3	49933537	T	C	Exon Near Junction	7.04	2.02	24.72	4.85	1.94	37.6		0.0353094	0.00584403	1.898	0.0100902	0	0.544	FALSE
ENST00000296474	11	3	49933536	A	G	Exon Near Junction	3.67	1.57	18.39	5.34	1.75	9.3		0.0910244	0.00571776	0.494	0.00153072	0.04	0.109	TRUE
ENST00000296474	11	3	49933536	A	T	Exon Near Junction	6.77	2.74	22.54	4.45	1.39	6.3		0.0227767	0.00571612	1.156	0.00121889	0.05	0.153	FALSE
ENST00000296474	11	3	49933535	A	G	Exon Near Junction	1.36	1.35	11.25	4.38	2.5	29	0.105263	0.128853	0.00570331	1.416	0.00360705	0	0.154	TRUE
ENST00000296474	11	3	49933535	A	T	Exon Near Junction	2.03	4.52	16.25	6.37	2.24	6.3	0.333333	0.0196522	0.00591095	1.362	0.8053	0.15	0.937	TRUE
ENST00000296474	11	3	49933534	C	T	Exon Near Junction	1.58	1.17	18.19	4.81	2.67	34.9		0.000305477	0.0060834	1.104	0.573536	0.14	0.668	TRUE
ENST00000296474	11	3	49933533	C	A	Exon Near Junction	0.91	0.92	12.91	4.39	3	38.9		0.178026	0.00596305	0.967	0.00101545	0.01	0.829	TRUE
ENST00000296474	11	3	49933533	C	G	Exon Near Junction	0.53	2.03	12.95	5.91	3.34	39.4		0.265553	0.00601629	1.037	0.00405108	0.01	0.544	TRUE
ENST00000296474	11	3	49933533	C	T	Exon Near Junction	0.85	0.93	14.4	4.53	2.83	38.4		0.238388	0.00595013	1.677	0.0102676	0	0.835	TRUE
ENST00000296474	11	3	49933532	C	A	Exon Near Junction	0.98	1.01	12.58	4.63	1.79	34.5	0.280702	0.105702	0.0058179	1.697	0.00197687	0	0.324	TRUE
ENST00000296474	11	3	49933532	C	G	Exon Near Junction	3.38	1.34	13.82	4.33	0.37	39.7	0.140351	0.282298	0.00577465	0.722	0.003467	0	0.322	TRUE
ENST00000296474	11	3	49933532	C	T	Exon Near Junction	0.38	1.08	9.51	4.89	3.95	38.7	0.122807	0.324754	0.00578063	0.982	0.00749987	0.01	0.127	TRUE
ENST00000296474	11	3	49933531	G	A	Exon Near Junction	33.39	2.74	32.35	3.18	0.91	54	0.333333	0.0665467	0.00581866	1.208	0.0405785	0.14	0.288	TRUE
ENST00000296474	11	3	49933531	G	C	Exon Near Junction	66.97	2.43	26.07	0.9	0.14	59.9		0.155193	0.00635292	1.293	0.0863236	0.25	0.684	TRUE
ENST00000296474	11	3	49933531	G	T	Exon Near Junction	11.34	2.13	26.21	4.39	1.32	20.6		0.096303	0.005746	0.55	0.00124705	0.02	0.477	TRUE
ENST00000296474	11	3	49933530	A	C	Deep Exon	15.12	2.6	27.42	4.57	0.89	54.9		0.0862322	0.00872965	1.446	0.0183954	0.15	0.773	TRUE
ENST00000296474	11	3	49933530	A	G	Deep Exon	1.5	1.25	13.16	4.88	2.49	36.4		0.16052	0.00727443	1.068	0.00426643	0	0.773	TRUE
ENST00000296474	11	3	49933530	A	T	Deep Exon	5.42	2.01	22.54	4.36	1.54	22.4		0.0310741	0.00882627	1.023	0.229674	0.08	0.344	FALSE
ENST00000296474	11	3	49933529	C	A	Deep Exon	0.46	0.27	24.82	4.58	6.27	35.8	0.140351	0.149035	0.00568023	0.9	0.00308245	0	0.2	TRUE
ENST00000296474	11	3	49933529	C	G	Deep Exon	0.38	0.13	3.66	21.2	0.23	39.5	0.122807	0.329465	0.00568683	1.352	0.00671615	0.01	0.205	TRUE
ENST00000296474	11	3	49933529	C	T	Deep Exon	2.65	1.34	22.21	4.18	3.13	9.2	0.333333	0.0669993	0.00563294	1.136	0.126384	0.06	0.092	FALSE
ENST00000296474	11	3	49933528	C	A	Deep Exon	0.7	1.27	13.55	5.19	2.41	31.3		0.17611	0.0057614	0.97	0.00164569	0	0.309	TRUE
ENST00000296474	11	3	49933528	C	T	Deep Exon	0.74	1.26	11.54	4.73	2.53	35.9		0.259152	0.00562714	1.328	0.002311	0	0.356	TRUE
ENST00000296474	11	3	49933527	C	A	Deep Exon	8.3	1.8	6.5	9.94	0.65	34.7		0.188444	0.00576546	0.918	0.0016523	0	0.325	TRUE
ENST00000296474	11	3	49933527	C	T	Deep Exon	0.46	1.08	8.82	4.34	2.77	38.9		0.365149	0.00569275	0.876	0.00515835	0.01	0.233	TRUE
ENST00000296474	11	3	49933526	G	A	Deep Exon	20.87	3.3	26.93	4.54	0.8	24.4	0.245614	0.117857	0.00585472	1.771	0.0404045	0.13	0.235	TRUE
ENST00000296474	11	3	49933526	G	T	Deep Exon	6.43	2.52	21.24	7.27	1.42	25.9	0.245614	0.12152	0.00569822	1.608	0.00514772	0.09	0.298	FALSE
ENST00000296474	11	3	49933525	C	A	Deep Exon	28.79	2.62	26.17	4.9	1.26	39.5		0.150926	0.00561479	1.606	0.0289062	0.11	0.2	TRUE
ENST00000296474	11	3	49933525	C	G	Deep Exon	9.53	2.43	21.13	7.19	1.92	42.1		0.109791	0.00560847	1.113	0.00627438	0.07	0.354	FALSE
ENST00000296474	11	3	49933525	C	T	Deep Exon	21.69	2.8	29.89	4.53	0.87	9.7		0.0934277	0.00560368	0.85	0.0211153	0.08	0.176	TRUE
ENST00000296474	11	3	49933524	G	A	Deep Exon	11.62	3.69	31.84	5.24	0.98	19.1		0.0908272	0.00582181	0.807	0.0142742	0.1	0.286	TRUE
ENST00000296474	11	3	49933524	G	T	Deep Exon	12.14	2.25	28.55	6.66	1.24	7.2		0.0150698	0.0060514	1.081	0.000512816	0	0.486	TRUE
ENST00000296474	11	3	49933523	A	C	Deep Exon	12.54	3.93	32.72	3.76	0.48	10.9	0.105263	0.0138085	0.00591699	0.693	0.0136431	0.06	0.358	TRUE
ENST00000296474	11	3	49933523	A	G	Deep Exon	3.37	1.44	18.41	5.13	1.33	24	0.122807	0.140659	0.00569392	0.914	0.0033198	0	0.204	TRUE
ENST00000296474	11	3	49933523	A	T	Deep Exon	11.37	3.16	26.45	4.05	1.02	5.2	0.350877	0.0463502	0.00569432	0.979	0.206314	0.07	0.22	TRUE
ENST00000296474	11	3	49933522	C	A	Deep Exon	13.63	1.6	25.4	4.7	2.67	14.4		0.0757958	0.00570001	0.866	0.0207742	0.09	0.208	TRUE
ENST00000296474	11	3	49933522	C	G	Deep Exon	12.54	1.84	24.39	2.91	2.48	1.5		0.0414618	0.00569628	1.622	0.00783807	0.07	0.222	TRUE
ENST00000296474	11	3	49933522	C	T	Deep Exon	10.81	2.56	25.71	3.96	1.15	21.2		0.0588871	0.00569642	0.821	0.0317796	0.1	0.228	TRUE
ENST00000296474	11	3	49933521	A	C	Deep Exon	50.15	4.68	36.75	1.51	0.05	55.4		0.259934	0.007293	1.282	0.17262	0.36	0.487	TRUE
ENST00000296474	11	3	49933521	A	G	Deep Exon	1.81	1.76	15.1	5.94	2.55	34.2		0.200099	0.00718216	2.127	0.00682042	0.01	0.773	TRUE
ENST00000296474	11	3	49933521	A	T	Deep Exon	7.92	2.23	26.65	5.14	1.95	11.9		0.0321704	0.00721964	2.304	0.0130478	0.07	0.704	TRUE
ENST00000296474	11	3	49933520	C	A	Deep Exon	2.95	1.53	18.74	5.36	2.51	1.2	0.526316	0.0220654	0.0058715	0.729	0.00496495	0.05	0.85	TRUE
ENST00000296474	11	3	49933520	C	G	Deep Exon	2.39	1.42	17.04	4.86	2.22	13.7	0.526316	0.0709469	0.00586731	1.046	0.00338794	0	0.683	TRUE
ENST00000296474	11	3	49933520	C	T	Deep Exon	9.83	2.29	25.78	4.94	1.59	39.1	0.614035	0.0997092	0.00710499	0.912	0.109339	0.12	0.596	TRUE
ENST00000296474	11	3	49933519	C	A	Deep Exon	14.29	2.14	26.76	4.75	0.7	39		0.112252	0.00567684	1.624	0.00909138	0.07	0.344	TRUE
ENST00000296474	11	3	49933519	C	G	Deep Exon	6.21	2.23	19.92	11.24	1.3	11.1		0.00578935	0.00568742	0.739	0.0112486	0.04	0.314	TRUE
ENST00000296474	11	3	49933519	C	T	Deep Exon	4.73	1.9	16.15	5.87	1.9	13		0.0101233	0.00591879	0.987	0.000986099	0.01	0.339	TRUE
ENST00000296474	11	3	49933518	G	A	Deep Exon	26.95	3.24	27.1	3.66	0.85	51.2		0.10496	0.00567152	1.155	0.0281208	0.12	0.137	TRUE
ENST00000296474	11	3	49933518	G	C	Deep Exon	62	2.11	26.25	2.23	0.27	59.4		0.312865	0.00633034	1.575	0.146003	0.33	0.098	TRUE
ENST00000296474	11	3	49933518	G	T	Deep Exon	11.6	1.2	33.4	4.45	0.63	20.5		0.0989582	0.00568123	0.573	0.00277079	0.01	0.184	TRUE
ENST00000296474	11	3	49933517	A	C	Deep Exon	7.16	2.79	22.55	4.59	1.43	13.1	0.280702	0.0270505	0.00570501	1.486	0.00276679	0.01	0.402	FALSE
ENST00000296474	11	3	49933517	A	G	Deep Exon	3.53	1.77	17.73	4.54	2.31	24	0.175439	0.101444	0.00569432	1.147	0.001782	0.01	0.199	TRUE
ENST00000296474	11	3	49933517	A	T	Deep Exon	14.14	2.62	27.99	5.08	1.38	16.9	0.385965	0.0379698	0.00570166	0.769	0.0727836	0.04	0.183	TRUE
ENST00000296474	11	3	49933516	C	A	Deep Exon	36.64	1.15	23.55	4.16	0.59	50.7		0.175396	0.00569472	1.178	0.0852243	0.16	0.198	TRUE
ENST00000296474	11	3	49933516	C	G	Deep Exon	14.15	2.33	26.67	6.29	1.39	26.1		0.09675	0.00569065	1.327	0.078166	0.12	0.175	TRUE
ENST00000296474	11	3	49933516	C	T	Deep Exon	28.18	2.44	26.53	4.07	0.79	52.3		0.190765	0.00569053	1.191	0.0467426	0.13	0.227	TRUE
ENST00000296474	11	3	49933515	T	A	Deep Exon	8.15	2.9	24.35	5.22	1.44	21.6		0.0747642	0.00571168	2.275	0.0335284	0.08	0.194	TRUE
ENST00000296474	11	3	49933515	T	C	Deep Exon	20.36	2.02	26.04	4.06	0.65	0.6		0.00960309	0.00571795	0.899	0.0674796	0.08	0.126	TRUE
ENST00000296474	11	3	49933515	T	G	Deep Exon	6.06	1.97	18	3.88	1.7	21.3		0.0474734	0.005802	1.161	0.0170864	0.02	0.194	TRUE
ENST00000296474	11	3	49933514	G	A	Deep Exon	15.17	3.61	25.86	3.54	1.28	24.2	0.140351	0.0512943	0.0058328	0.858	0.049425	0.08	0.08	TRUE
ENST00000296474	11	3	49933514	G	T	Deep Exon	14.11	2.97	20.1	3.18	0.99	6.6		0.0356875	0.00614447	1.108	0.0310868	0.08	0.168	TRUE
ENST00000296474	11	3	49933513	A	C	Deep Exon	4.85	1.33	17.38	7.48	1.83	19.2		0.0748455	0.0150222	0.932	0.0205498	0.01	0.7	TRUE
ENST00000296474	11	3	49933513	A	G	Deep Exon	2.74	1.73	13.24	3.94	1.76	15.6		0.135305	0.0149614	1.077	0.0263907	0	0.706	TRUE
ENST00000296474	11	3	49933513	A	T	Deep Exon	12.74	2.3	27.12	4.73	1.43	9.5		0.0115267	0.0148327	0.776	0.0315616	0.02	0.722	TRUE
ENST00000296474	11	3	49933512	C	A	Deep Exon	8.71	2.83	24.92	6.93	1.32	19.3		0.0127953	0.00800551	0.824	0.0195378	0	0.683	TRUE
ENST00000296474	11	3	49933512	C	G	Deep Exon	5.38	2.29	25.63	4.17	1.57	5.5		0.0750787	0.00799585	1.328	0.020878	0	0.871	FALSE
ENST00000296474	11	3	49933512	C	T	Deep Exon	11.08	3.13	24.62	4.79	1.12	19.4		0.046426	0.0125089	0.868	0.0212866	0	0.716	TRUE
ENST00000296474	11	3	49933511	A	C	Deep Exon	18.68	1.32	16.63	6.09	0.99	59.9		0.278498	0.00629343	1.127	0.135818	0.31	0.174	TRUE
ENST00000296474	11	3	49933511	A	G	Deep Exon	0.9	1.04	13	4.45	2.64	38.6	0.122807	0.23671	0.00572483	0.918	0.039225	0	0.338	TRUE
ENST00000296474	11	3	49933511	A	T	Deep Exon	5.12	2.04	21.79	4.45	1.83	1.2		0.0906444	0.00580462	3.393	0.0882936	0.31	0.17	FALSE
ENST00000296474	11	3	49933510	C	A	Deep Exon	5.67	2.51	18.65	6.36	1.16	14		0.0300533	0.00555078	1.256	0.00430587	0.03	0.31	FALSE
ENST00000296474	11	3	49933510	C	G	Deep Exon	2.01	1.3	15.25	5.62	2	36.2		0.18284	0.00554648	1.867	0.0161536	0	0.184	TRUE
ENST00000296474	11	3	49933510	C	T	Deep Exon	6.65	1.81	20.63	4.44	1.12	13.6		0.115546	0.00707464	0.481	0.00403157	0.01	0.29	FALSE
ENST00000296474	11	3	49933509	A	C	Deep Exon	15.93	3	27.65	5.23	1.16	48.5		0.080025	0.00587563	1.296	0.0449406	0.1	0.747	TRUE
ENST00000296474	11	3	49933509	A	G	Deep Exon	1.48	1.43	13.28	4.74	2.75	34.4		0.145371	0.00675406	1.187	0.0270316	0	0.773	TRUE
ENST00000296474	11	3	49933509	A	T	Deep Exon	2.81	1.53	18.17	4.77	1.83	23.2		0.0611668	0.0112063	1.241	0.00894351	0.01	0.715	TRUE
ENST00000296474	11	3	49933508	C	A	Deep Exon	0.71	0.75	15.01	2.64	3.74	39.1	0.175439	0.186923	0.00560837	0.646	0.0185468	0	0.61	TRUE
ENST00000296474	11	3	49933508	C	G	Deep Exon	1.06	0.5	6.1	2.69	2.8	39.9	0.333333	0.329087	0.00560426	1.689	0.0377122	0	0.469	TRUE
ENST00000296474	11	3	49933508	C	T	Deep Exon	4.35	2.19	30.22	4.37	1.59	31.2	0.385965	0.128412	0.00834642	1.185	0.446758	0.2	0.476	TRUE
ENST00000296474	11	3	49933507	C	A	Deep Exon	1.47	1.01	14	5.32	1.51	38.7		0.138031	0.00878857	1.493	0.00439644	0.04	0.479	TRUE
ENST00000296474	11	3	49933507	C	G	Deep Exon	0.7	1.23	12.05	4.55	2.99	39.8		0.206592	0.0055597	1.993	0.0273596	0	0.326	TRUE
ENST00000296474	11	3	49933507	C	T	Deep Exon	0.62	1.6	17.62	3.01	4.64	38.7		0.187953	0.00861635	1.098	0.123931	0.07	0.094	TRUE
ENST00000296474	11	3	49933506	C	G	Deep Exon	0.75	3.42	13.89	6.2	2.19	39.8		0.307817	0.0055283	1.968	0.033112	0	0.184	TRUE
ENST00000296474	11	3	49933506	C	T	Deep Exon	0.43	1.12	9.03	4.95	2.85	40		0.487465	0.00553179	1.944	0.0515208	0.01	0.139	TRUE
ENST00000296474	11	3	49933505	A	G	Deep Exon	1.9	1.77	14.36	4.31	2.23	38.7	0.333333	0.197803	0.00553655	1.956	0.0277353	0.01	0.343	TRUE
ENST00000296474	11	3	49933505	A	T	Deep Exon	1.94	1.36	14.33	5.25	2.44	37.8	0.210526	0.2868	0.00553694	1.972	0.0254708	0.01	0.357	TRUE
ENST00000296474	11	3	49933504	T	A	Deep Exon	7.59	2.1	21.88	4.68	1.16	6.5		0.0250226	0.0055318	1.918	0.0110983	0.01	0.228	FALSE
ENST00000296474	11	3	49933504	T	C	Deep Exon	5.81	1.92	19.38	5.45	1.44	24.8		0.0373405	0.00553877	2.046	0.00358324	0	0.334	FALSE
ENST00000296474	11	3	49933503	A	G	Deep Exon	4.43	1.55	20.06	5.19	1.62	16.6		0.00974974	0.00564139	1.78	0.00704849	0.01	0.849	FALSE
ENST00000296474	11	3	49933503	A	T	Deep Exon	7.96	3.53	25.91	5.08	1.33	39.1		0.0707903	0.00970532	1.589	0.0118787	0.02	0.725	TRUE
ENST00000296474	11	3	49933502	G	A	Deep Exon	41.17	3.7	30.51	2.75	0.35	57.6	0.280702	0.358374	0.00561616	2.518	0.142908	0.33	0.027	TRUE
ENST00000296474	11	3	49933502	G	T	Deep Exon	9.74	1.33	19.32	4.77	1.2	56.8	0.280702	0.292433	0.00561046	1.924	0.129929	0.35	0.09	TRUE
ENST00000296474	11	3	49933501	T	A	Deep Exon	7.31	2.11	23.42	3.76	1.05	20.7		0.0298486	0.00598747	0.941	0.0153163	0.02	0.843	FALSE
ENST00000296474	11	3	49933501	T	C	Deep Exon	2.74	1.7	17.48	5	2.26	18.2		0.132769	0.00562928	1.238	0.0114505	0	0.666	TRUE
ENST00000296474	11	3	49933501	T	G	Deep Exon	6.51	2.25	31.55	5.52	2.21	13.1		0.117116	0.00588026	2.476	0.0293639	0.06	0.796	FALSE
ENST00000296474	11	3	49933500	T	A	Deep Exon	6.46	2.76	24.53	5.18	1.62	20.8		0.00669186	0.00554196	1.268	0.0121292	0	0.184	FALSE
ENST00000296474	11	3	49933500	T	C	Deep Exon	11.12	2.28	22.7	4.71	0.89	38.2		0.175099	0.00554787	0.715	0.0780517	0.16	0.183	TRUE
ENST00000296474	11	3	49933500	T	G	Deep Exon	4.72	1.2	19.01	5.97	0.97	16.8		0.119568	0.00554737	1.134	0.0272597	0.03	0.137	FALSE
ENST00000296474	11	3	49933499	G	A	Deep Exon	41.87	3.19	31.87	2.73	0.64	56.4	0.122807	0.296092	0.00879485	1.024	0.0839138	0.23	0.284	TRUE
ENST00000296474	11	3	49933499	G	T	Deep Exon	39.73	3.15	35.52	2.02	0.84	50.6		0.276949	0.00887472	1.192	0.0986341	0.23	0.338	TRUE
ENST00000296474	11	3	49933498	C	A	Deep Exon	7.93	2.39	14.17	1.36	0.2	36.2		0.104462	0.00555415	1.461	0.0377179	0.08	0.128	TRUE
ENST00000296474	11	3	49933498	C	G	Deep Exon	13.85	1.67	33.98	1.74	0.2	34.6		0.0518522	0.00555415	1.291	0.0227267	0.03	0.419	TRUE
ENST00000296474	11	3	49933498	C	T	Deep Exon	15.34	2.45	25.96	5.25	1.13	40.7		0.077116	0.00555415	1.178	0.038488	0.07	0.182	TRUE
ENST00000296474	11	3	49933497	A	C	Deep Exon	43	4.74	32.83	3.5	0.74	27.6		0.0606574	0.00559463	1.209	0.0572309	0.18	0.369	TRUE
ENST00000296474	11	3	49933497	A	G	Deep Exon	3.12	1.33	16.93	4.32	1.72	6.1		0.01523	0.00559463	0.495	0.00729799	0.01	0.743	TRUE
ENST00000296474	11	3	49933497	A	T	Deep Exon	6.35	1.73	17.99	4.84	1.22	7.1		0.035444	0.00560691	0.515	0.00594485	0.03	0.272	FALSE
ENST00000296474	11	3	49933496	C	A	Deep Exon	8.92	2.12	24.74	3.5	0.94	47.8	0.245614	0.0748955	0.00557311	1.022	0.0186564	0.08	0.461	FALSE
ENST00000296474	11	3	49933496	C	T	Deep Exon	15.55	2.85	24.27	4.1	1.36	38.9	0.245614	0.142998	0.00571662	0.809	0.0203406	0.11	0.492	TRUE
ENST00000296474	11	3	49933495	T	A	Deep Exon	15.33	2.87	24.4	3.82	1.19	33.1		0.115914	0.00563492	0.78	0.0179178	0.05	0.796	TRUE
ENST00000296474	11	3	49933495	T	C	Deep Exon	9.32	3.01	21.69	5.16	1.34	2.9		0.00579431	0.00563463	0.858	0.00485417	0.04	0.914	FALSE
ENST00000296474	11	3	49933495	T	G	Deep Exon	14.84	2.67	20.84	5.01	0.77	28.5		0.0949339	0.00588129	1.192	0.0367993	0.06	0.821	TRUE
ENST00000296474	11	3	49933494	G	A	Deep Exon	8.09	2.95	24.07	4.84	1.58	9.4		0.00728813	0.00588518	0.736	0.00270282	0	0.906	TRUE
ENST00000296474	11	3	49933494	G	C	Deep Exon	17.67	4.81	27.43	4.3	1.6	33.4		0.186478	0.0132322	1.369	0.0709961	0.13	0.805	TRUE
ENST00000296474	11	3	49933493	G	A	Deep Exon	16.78	2.91	30.78	5.25	1.22	48.6	0.105263	0.186783	0.00874606	1.205	0.0560757	0.17	0.197	TRUE
ENST00000296474	11	3	49933493	G	C	Deep Exon	26.61	2.76	23.02	1.67	0.56	55.6	0.859649	0.135172	0.0127462	0.651	0.0519233	0.15	0.686	TRUE
ENST00000296474	11	3	49933493	G	T	Deep Exon	20.56	3.71	28.66	3.06	1.03	53.8	0.438596	0.178182	0.00885643	1.192	0.0586804	0.16	0.23	TRUE
ENST00000296474	11	3	49933492	C	A	Deep Exon	4.48	1.04	18.37	5.52	1.66	16.8		0.0782038	0.00554728	1.195	0.0451025	0.05	0.195	TRUE
ENST00000296474	11	3	49933492	C	G	Deep Exon	11.55	3.98	18.08	2.99	0.84	29.3		0.0675145	0.00554376	1.129	0.0232523	0.01	0.321	FALSE
ENST00000296474	11	3	49933492	C	T	Deep Exon	3.93	1.65	19.85	4.92	2.33	20.6		0.0141752	0.00554474	1.023	0.00633544	0.01	0.266	TRUE
ENST00000296474	11	3	49933491	A	C	Deep Exon	21.58	3.18	23.2	5.99	0.51	53.2		0.193581	0.00564912	1.241	0.09772	0.14	0.822	TRUE
ENST00000296474	11	3	49933491	A	G	Deep Exon	2.58	1.52	15.58	5.56	2.53	24.8		0.108163	0.00588524	0.995	0.0139264	0	0.932	TRUE
ENST00000296474	11	3	49933491	A	T	Deep Exon	3.3	1.82	17.18	4.5	1.58	7.3		0.0203824	0.00588524	0.577	0.00755648	0.01	0.937	TRUE
ENST00000296474	11	3	49933490	C	A	Deep Exon	2.15	1.84	23.25	5.07	1.94	39.8	0.245614	0.243936	0.00557683	1.424	0.0205026	0.01	0.265	TRUE
ENST00000296474	11	3	49933490	C	G	Deep Exon	0.07	0.1	5.5	8.21	3.32	40	0.245614	0.482626	0.00558799	1.481	0.0350293	0.01	0.157	TRUE
ENST00000296474	11	3	49933489	C	A	Deep Exon	3.31	1.72	24.04	5.89	1.87	38.6		0.147124	0.00587294	1.692	0.00946379	0.01	0.763	FALSE
ENST00000296474	11	3	49933489	C	G	Deep Exon	11.05	2.65	37.03	5.55	1.26	39.8		0.267651	0.00563428	1.559	0.0245372	0.01	0.756	TRUE
ENST00000296474	11	3	49933489	C	T	Deep Exon	0.75	2.07	13.76	4.95	3.04	38.5		0.202217	0.00753193	2.248	0.011404	0.01	0.721	TRUE
ENST00000296474	11	3	49933488	C	G	Deep Exon	6.12	2.23	36.7	5.28	1.91	39.9		0.34679	0.0142348	1.84	0.0284126	0.02	0.784	TRUE
ENST00000296474	11	3	49933488	C	T	Deep Exon	0.19	1.08	8.73	4.5	3.05	40		0.479414	0.0136537	1.878	0.0478087	0.03	0.771	TRUE
ENST00000296474	11	3	49933487	A	G	Deep Exon	2.59	2.18	20.18	5.88	1.53	38.4	0.736842	0.195539	0.00757048	2.507	0.0290461	0.01	0.917	TRUE
ENST00000296474	11	3	49933487	A	T	Deep Exon	1.21	1.35	13.07	4.46	2.58	21	0.736842	0.126606	0.176896	2.562	0.136156	0.11	0.652	TRUE
ENST00000296474	11	3	49933486	C	A	Deep Exon	2.59	1.24	17.77	5.62	1.68	35.9		0.0207637	0.00695492	2.572	0.0101419	0.03	0.916	TRUE
ENST00000296474	11	3	49933486	C	G	Deep Exon	1.1	1.07	9.12	3.57	2.09	39.9		0.201696	0.00590972	2.518	0.0214448	0	0.937	TRUE
ENST00000296474	11	3	49933486	C	T	Deep Exon	7.94	1.55	26.55	4.59	1.32	19.6		0.21379	0.00828672	2.72	0.0350395	0.09	0.749	TRUE
ENST00000296474	11	3	49933485	C	A	Deep Exon	0.88	1.96	11.87	1.69	4.01	37.1		0.00277755	0.00564789	2.098	0.013311	0	0.904	TRUE
ENST00000296474	11	3	49933485	C	G	Deep Exon	1.17	1.18	17.72	4.86	1.67	39.8		0.167458	0.00629434	2.018	0.0126205	0	0.91	TRUE
ENST00000296474	11	3	49933485	C	T	Deep Exon	0.69	1.3	10.45	5.31	2.31	39.5		0.178537	0.00684291	1.899	0.0134433	0	0.857	TRUE
ENST00000296474	11	3	49933484	A	C	Deep Exon	5.52	2.2	17.67	2.71	2.34	59.4	0.105263	0.230643	0.00587021	2.296	0.119904	0.3	0.008	FALSE
ENST00000296474	11	3	49933484	A	G	Deep Exon	7.83	2.13	28.87	5.24	1.65	38.5	0.105263	0.153112	0.00554823	2.132	0.0203149	0	0.011	TRUE
ENST00000296474	11	3	49933484	A	T	Deep Exon	2.21	2.57	17.26	3.93	1.83	37.9	0.105263	0.2562	0.00554808	2.229	0.0132118	0	0.002	TRUE
ENST00000296474	11	3	49933483	C	A	Deep Exon	57.03	1.16	22.35	0.79	0.27	46		0.265245	0.00593331	3.438	0.272729	0.46	0.014	TRUE
ENST00000296474	11	3	49933483	C	G	Deep Exon	13.09	2.71	27.23	5.28	1.56	12.8		0.0509777	0.00584275	1.987	0.0406557	0.09	0.014	TRUE
ENST00000296474	11	3	49933483	C	T	Deep Exon	12.02	1.56	31.52	3.12	1.49	45.4		0.183208	0.0137562	2.271	0.0565065	0.07	0.372	TRUE
ENST00000296474	11	3	49933482	T	A	Deep Exon	10.08	2.36	23.17	5.64	1.33	5		0.0429222	0.00599927	2.33	0.0266104	0.06	0.01	TRUE
ENST00000296474	11	3	49933482	T	C	Deep Exon	64.88	3.12	22.25	1.4	0.24	55.6		0.170121	0.00604158	2.128	0.148718	0.38	0.037	TRUE
ENST00000296474	11	3	49933481	C	A	Deep Exon	24.29	2.16	29.8	4.06	0.91	15		0.118825	0.00614287	1.617	0.0743491	0.12	0.133	TRUE
ENST00000296474	11	3	49933481	C	T	Deep Exon	8.72	2.05	24.87	5.65	1.67	30.6	0.350877	0.12827	0.00609716	1.222	0.0148011	0.03	0.06	TRUE
ENST00000296474	11	3	49933480	T	A	Deep Exon	14.11	3.11	28.49	2.13	1.08	36		0.10465	0.0518809	1.982	0.109088	0.1	0.062	TRUE
ENST00000296474	11	3	49933480	T	C	Deep Exon	66.39	2.84	24.52	0.74	0.11	58.5		0.354459	0.009762	1.891	0.141269	0.22	0.036	TRUE
ENST00000296474	11	3	49933480	T	G	Deep Exon	9.77	2.06	26.84	5.49	2.68	1.8		0.050059	0.0076219	1.837	0.00803693	0	0.115	TRUE
ENST00000296474	11	3	49933479	C	A	Deep Exon	6.04	2.09	18.63	6.74	1.7	37.2		0.0572038	0.00553487	1.672	0.00928317	0	0.004	FALSE
ENST00000296474	11	3	49933479	C	G	Deep Exon	6.64	0.32	25.7	6.14	2.69	4.5		0.0346859	0.00553495	1.684	0.00977767	0	0.002	FALSE
ENST00000296474	11	3	49933479	C	T	Deep Exon	8.76	3.03	27.79	6.14	1.75	23		0.0584938	0.00553487	2.162	0.004511	0	0.004	TRUE
ENST00000296474	11	3	49933478	G	A	Deep Exon	19.48	3.24	27.76	4.21	1.13	44.4	0.350877	0.212511	0.00560583	1.701	0.0522567	0.12	0.068	TRUE
ENST00000296474	11	3	49933478	G	T	Deep Exon	10.16	1.64	18.03	3.98	0.68	17.6		0.0636034	0.00560583	1.989	0.0355002	0.1	0.063	FALSE
ENST00000296474	11	3	49933477	A	C	Deep Exon	4.42	3.12	19.65	5.13	1.09	7.5		0.00822881	0.00563923	1.974	0.00530504	0.01	0.028	FALSE
ENST00000296474	11	3	49933477	A	G	Deep Exon	8.05	2.83	23.97	6.78	0.96	9.6		0.0498695	0.00562766	1.987	0.0159659	0	0.238	FALSE
ENST00000296474	11	3	49933477	A	T	Deep Exon	13.72	2.36	22.44	4.13	1.08	16		0.0131104	0.00561632	2.132	0.0117256	0.03	0.031	TRUE
ENST00000296474	11	3	49933476	C	G	Deep Exon	37.56	2.17	24.66	3.3	0.77	20.3		0.153193	0.00562719	1.61	0.0154266	0.05	0.027	TRUE
ENST00000296474	11	3	49933476	C	T	Deep Exon	8.3	2.02	25.29	4.7	1.4	17.9		0.0473315	0.00561618	1.538	0.00834624	0	0.308	TRUE
ENST00000296474	11	3	49933475	G	A	Deep Exon	14.11	3.38	28.34	3.57	1.25	33.4	0.298246	0.125633	0.00559804	1.623	0.0300728	0.11	0.01	TRUE
ENST00000296474	11	3	49933475	G	C	Deep Exon	10.71	2.25	34.53	3.73	1.85	21.1		0.0767094	0.00558205	1.662	0.0417449	0.09	0.018	TRUE
ENST00000296474	11	3	49933475	G	T	Deep Exon	6.73	3.1	27.02	3.32	0.66	10.8		0.0306353	0.00556927	3.352	0.14966	0.35	0.015	FALSE
ENST00000296474	11	3	49933474	G	A	Deep Exon	23.94	3.34	26.76	3.03	0.67	42.6		0.245953	0.00562579	3.402	0.252423	0.44	0.008	TRUE
ENST00000296474	11	3	49933474	G	C	Deep Exon	8.98	0.94	20.87	8.07	0.5	0.6		0.00102364	0.00556001	1.205	0.0131091	0	0.026	TRUE
ENST00000296474	11	3	49933474	G	T	Deep Exon	5.44	2.5	24.42	4.21	1.77	20.7		0.0184369	0.00556559	2.035	0.00702883	0.01	0.05	FALSE
ENST00000296474	11	3	49933473	T	A	Deep Exon	14.95	2.95	24.59	4.9	1.36	1.6		0.0246033	0.00554818	1.466	0.00910839	0	0.009	TRUE
ENST00000296474	11	3	49933473	T	C	Deep Exon	5.46	1.74	21.35	5.18	1.49	8.8		0.0821144	0.00555228	1.514	0.0173771	0	0.009	FALSE
ENST00000296474	11	3	49933473	T	G	Deep Exon	34.72	0.76	38.36	1.06	0.79	35.2		0.148622	0.00554779	1.61	0.007014	0.04	0.002	TRUE
ENST00000296474	11	3	49933472	C	A	Deep Exon	8.02	2.38	23.41	4.32	1.8	17.9		0.000314265	0.00554998	1.48	0.00959373	0.06	0.05	FALSE
ENST00000296474	11	3	49933472	C	G	Deep Exon	16.7	2.52	40.43	2.72	0.78	11.7		0.00205973	0.00554998	1.484	0.00321146	0.02	0.116	TRUE
ENST00000296474	11	3	49933472	C	T	Deep Exon	10.4	3.08	23.25	4.96	1.59	12.9	0.140351	0.0252527	0.00554964	1.574	0.0321122	0.05	0.035	TRUE
ENST00000296474	11	3	49933471	G	A	Deep Exon	12.15	2.37	22.04	4.55	1.01	35.7		0.0407334	0.00558385	0.496	0.00254628	0.03	0.009	TRUE
ENST00000296474	11	3	49933471	G	C	Deep Exon	10.67	1.99	15.45	5.92	1.9	5.8		0.132138	0.00555107	2.193	0.0105552	0	0.005	FALSE
ENST00000296474	11	3	49933471	G	T	Deep Exon	4.41	1.24	19.24	6.58	1.52	4.6		0.0309949	0.00555154	0.759	0.00608021	0.02	0.003	TRUE
ENST00000296474	11	3	49933470	T	A	Deep Exon	13.46	2.65	26.74	3.65	1.42	32.1		0.0270939	0.00558299	0.811	0.000300825	0.03	0.023	TRUE
ENST00000296474	11	3	49933470	T	C	Deep Exon	6.14	1.73	22.51	5.63	1.96	8.6		0.00698852	0.0055657	0.795	0.00271878	0	0.007	FALSE
ENST00000296474	11	3	49933470	T	G	Deep Exon	15.09	2.3	24.64	5.39	1.02	16.2		0.0387579	0.00558367	0.527	0.0061732	0.07	0.002	TRUE
ENST00000296474	11	3	49933469	G	A	Deep Exon	14.48	2.79	28.25	4	0.98	44.8	0.105263	0.0329067	0.00554203	1.683	0.0220286	0.09	0.002	TRUE
ENST00000296474	11	3	49933469	G	C	Deep Exon	5.72	2.48	21.55	4.99	1.46	0.1		0.0772867	0.0055439	1.58	0.00416338	0.02	0.01	FALSE
ENST00000296474	11	3	49933469	G	T	Deep Exon	2.98	1.33	20.5	4.82	2.17	6.4		0.0772343	0.00554451	1.878	0.00447849	0.03	0.024	TRUE
ENST00000296474	11	3	49933468	C	A	Deep Exon	32.12	2.75	31.91	2.3	1.01	56.7		0.227793	0.00590529	3.449	0.238101	0.49	0.018	TRUE
ENST00000296474	11	3	49933468	C	T	Deep Exon	9.79	2.7	27.02	3.83	1.29	23.5		0.0147789	0.00556398	1.273	0.00101978	0.01	0.009	TRUE
ENST00000296474	11	3	49933467	T	A	Deep Exon	10.68	1.84	26.88	4.9	1.31	29.3		0.0687343	0.00563017	0.585	0.0195203	0.03	0.151	TRUE
ENST00000296474	11	3	49933467	T	C	Deep Exon	31.31	3.18	38.21	3.79	0.47	54.1		0.206138	0.00563717	0.999	0.0900529	0.22	0.087	TRUE
ENST00000296474	11	3	49933466	C	T	Deep Exon	16.49	1.41	25.37	6.8	2.73	1.1	0.105263	0.107542	0.0055309	0.977	0.0142857	0.02	0	TRUE
ENST00000296474	11	3	49933465	A	G	Deep Exon	7.53	1.79	27.14	4.56	1.67	20.8		0.145873	0.00553808	1.76	0.000595966	0.01	0.002	TRUE
ENST00000296474	11	3	49933465	A	T	Deep Exon	3.01	2.04	19.84	3.51	2.35	9.1		0.0867096	0.00553856	0.98	0.00527295	0	0.004	TRUE
ENST00000296474	11	3	49933464	A	C	Deep Exon	5.54	3.87	32.74	2.15	1.86	5.7		0.015173	0.00563219	0.956	0.00801241	0.03	0.06	TRUE
ENST00000296474	11	3	49933464	A	G	Deep Exon	15.28	2.42	29.67	3.69	1.24	10.4		0.0167022	0.00561433	0.521	0.00397266	0.05	0.064	TRUE
ENST00000296474	11	3	49933464	A	T	Deep Exon	7.08	1.45	25.78	5.61	1.84	13.9		0.0336166	0.00563488	1.196	0.00404522	0	0.064	FALSE
ENST00000296474	11	3	49933463	G	A	Deep Exon	10.05	2.65	28.58	4.13	1.55	36.8	0.175439	0.166377	0.00554477	0.742	0.0287881	0.07	0.031	TRUE
ENST00000296474	11	3	49933463	G	C	Deep Exon	11.83	0.72	24.39	3.75	1.38	45.7		0.219335	0.0055451	0.82	0.0492808	0.1	0.029	TRUE
ENST00000296474	11	3	49933463	G	T	Deep Exon	17.82	3.91	25.83	6.58	0.6	50.9		0.19659	0.0055521	1.031	0.0582066	0.11	0.058	TRUE
ENST00000296474	11	3	49933462	G	A	Deep Exon	15.48	2.06	28.1	4.49	0.37	47.6		0.212057	0.00563505	1.478	0.0694701	0.19	0.052	TRUE
ENST00000296474	11	3	49933462	G	C	Deep Exon	27.07	2.42	20.3	3.82	0.31	58.6		0.348225	0.0056292	0.373	0.0513281	0.18	0.008	TRUE
ENST00000296474	11	3	49933462	G	T	Deep Exon	7.72	4.49	26.4	3.89	2.7	56.6	0.350877	0.275927	0.00570643	1.186	0.118599	0.25	0.406	TRUE
ENST00000296474	11	3	49933461	C	A	Deep Exon	3.36	1.38	15.82	5.89	1.3	38.4		0.0911329	0.00557093	0.866	0.0245421	0	0.09	TRUE
ENST00000296474	11	3	49933461	C	G	Deep Exon	5	2.02	24.4	5.47	1.9	38.7		0.17078	0.00555788	0.586	0.00682156	0.01	0.02	FALSE
ENST00000296474	11	3	49933461	C	T	Deep Exon	3.41	2.13	23.26	4.6	2	32.1		0.0603337	0.00558348	1.05	0.0273568	0.02	0.045	FALSE
ENST00000296474	11	3	49933460	C	A	Deep Exon	3.03	5.12	16.64	4.28	1.37	39.4	0.175439	0.226501	0.0055642	1.231	0.01687	0	0.059	TRUE
ENST00000296474	11	3	49933460	C	T	Deep Exon	2.12	2.39	18.39	3.8	2.38	39.4	0.175439	0.23041	0.00554556	1.359	0.0236149	0.01	0.019	TRUE
ENST00000296474	11	3	49933459	C	A	Deep Exon	1.46	4.32	16.39	4.8	2.42	39.5		0.328495	0.00726168	1.026	0.0265893	0.02	0.104	TRUE
ENST00000296474	11	3	49933459	C	T	Deep Exon	0.9	2.51	10.75	4.01	2.62	39.8		0.50428	0.00555873	1.093	0.0213854	0	0.002	TRUE
ENST00000296474	11	3	49933458	C	A	Deep Exon	4.29	3.48	20.14	5.15	2.25	39.4		0.291068	0.0057005	1.746	0.0599863	0.01	0.319	FALSE
ENST00000296474	11	3	49933458	C	G	Deep Exon	0.69	0.71	6.33	8.38	0.84	39.9		0.413438	0.00556519	1.6	0.0304491	0.01	0.018	TRUE
ENST00000296474	11	3	49933458	C	T	Deep Exon	1.93	2.87	15.24	3.52	2.36	39.9		0.479567	0.00556519	1.233	0.0341619	0.01	0.018	TRUE
ENST00000296474	11	3	49933457	C	G	Deep Exon	1.66	2.54	21.47	4.89	2.15	39.9	0.245614	0.395331	0.00553179	1.451	0.0634026	0.04	0.115	TRUE
ENST00000296474	11	3	49933457	C	T	Deep Exon	1.29	2.5	18.82	5.83	2.33	39.7	0.105263	0.331447	0.00553407	1.041	0.0267151	0.01	0.05	TRUE
ENST00000296474	11	3	49933456	C	A	Deep Exon	12.17	7.08	28.03	5.59	0.3	23.5		0.0510921	0.00617306	1.216	0.0738714	0.06	0.185	TRUE
ENST00000296474	11	3	49933456	C	T	Deep Exon	5.19	5.35	24.66	4.54	0.54	36.9		0.185778	0.00602451	0.807	0.0215109	0.01	0.113	FALSE
ENST00000296474	11	3	49933455	T	A	Deep Exon	19.42	5.26	26.61	4.25	1.47	20.2		0.13517	0.00566044	1.238	0.137008	0.12	0.023	TRUE
ENST00000296474	11	3	49933455	T	C	Deep Exon	6.78	1.12	22.71	5.46	1.64	58.6		0.330917	0.00563319	1.07	0.0675482	0.14	0.135	FALSE
ENST00000296474	11	3	49933455	T	G	Deep Exon	4.56	1.06	22.59	4.75	1.61	24.8		0.0512131	0.00561264	1.341	0.00052011	0.01	0.125	FALSE
ENST00000296474	11	3	49933454	G	A	Deep Exon	28.42	1.09	25.94	3.89	0.89	36.6	0.105263	0.0817681	0.00553828	0.823	0.03304	0.08	0.003	TRUE
ENST00000296474	11	3	49933454	G	T	Deep Exon	23.11	3.17	22.45	3.12	1.12	33.7		0.0001167	0.00553828	0.859	0.0354705	0.09	0.046	TRUE
ENST00000296474	11	3	49933453	T	A	Deep Exon	8.39	1.92	28.44	4.73	1.67	21.1		0.0969242	0.00553605	0.923	0.00967693	0.04	0.004	TRUE
ENST00000296474	11	3	49933453	T	C	Deep Exon	6.21	1.48	19.76	4.37	1.75	19.7		0.0603396	0.0055447	1.088	0.0130529	0	0.527	FALSE
ENST00000296474	11	3	49933453	T	G	Deep Exon	6.3	1.5	20.68	5.61	1.03	31.8		0.0737726	0.00553452	0.536	0.00879908	0	0.033	FALSE
ENST00000296474	11	3	49933452	A	C	Deep Exon	8.75	1.49	19.91	7.98	1.83	58.3		0.31048	0.00559326	1.172	0.115997	0.21	0.429	FALSE
ENST00000296474	11	3	49933452	A	G	Deep Exon	4.03	1.55	19.63	5.35	1.4	26.9		0.094326	0.00557516	0.829	0.00621013	0	0.079	FALSE
ENST00000296474	11	3	49933452	A	T	Deep Exon	6.46	1.61	21.45	5.09	2.04	4.3		0.0235268	0.00560063	0.643	0.00852846	0.02	0.097	FALSE
ENST00000296474	11	3	49933451	C	A	Deep Exon	9.7	3.25	25.09	5.29	1.56	21		0.077451	0.00554722	0.719	0.0626874	0.05	0.178	TRUE
ENST00000296474	11	3	49933451	C	T	Deep Exon	19.34	2.31	26.74	4.55	1.08	44.5		0.140313	0.00561109	0.825	0.0246668	0.06	0.056	TRUE
ENST00000296474	11	3	49933450	C	A	Deep Exon	2.68	3.12	25.78	7.37	2.11	29.6		0.151664	0.00558717	1.53	0.065829	0.05	0.363	TRUE
ENST00000296474	11	3	49933450	C	G	Deep Exon	11.07	1.89	22.58	4.08	1.63	0.7		0.0278052	0.00555663	1.015	0.0127128	0	0.015	FALSE
ENST00000296474	11	3	49933450	C	T	Deep Exon	3.1	6.94	21.83	3.88	2.02	7.2		0.049412	0.00555672	1.052	0.249371	0.18	0.055	FALSE
ENST00000296474	11	3	49933449	A	C	Deep Exon	10.44	2.74	20.82	5.94	1.18	49.1		0.194932	0.00566028	1.691	0.0218004	0.06	0.104	TRUE
ENST00000296474	11	3	49933449	A	G	Deep Exon	2.64	1.43	18.76	5.18	1.88	31.3		0.162539	0.00564374	1.102	0.0135943	0	0.126	TRUE
ENST00000296474	11	3	49933449	A	T	Deep Exon	0.93	1.14	13.23	5.57	2.28	38.6		0.221295	0.00564713	1.14	0.0292543	0	0.067	TRUE
ENST00000296474	11	3	49933448	A	C	Deep Exon	6.03	2.59	24.35	4.95	1.87	11.1	0.105263	0.0144079	0.0055452	0.847	0.00578585	0	0.670083	FALSE
ENST00000296474	11	3	49933448	A	G	Deep Exon	1.99	1.59	16.87	6.69	2.52	34.6	0.105263	0.187158	0.00553644	1.484	0.032465	0.01	0.057	TRUE
ENST00000296474	11	3	49933448	A	T	Deep Exon	20.42	1.49	30.88	4.2	1.55	53.3	0.105263	0.157653	0.00569087	1.615	0.0223683	0.07	0.199	TRUE
ENST00000296474	11	3	49933447	C	A	Deep Exon	12.67	4.59	27.12	3.06	1.02	37.7		0.029609	0.00555669	1.656	0.028941	0.06	0.183	TRUE
ENST00000296474	11	3	49933447	C	G	Deep Exon	9.95	3.55	22.41	3.53	2.98	8.8		0.0192885	0.00554686	1.695	0.00516009	0.04	0.03	TRUE
ENST00000296474	11	3	49933447	C	T	Deep Exon	14.66	2.96	24.63	4.66	1.98	34		0.0316175	0.00554995	1.732	0.054235	0.05	0.583	TRUE
ENST00000296474	11	3	49933446	A	G	Deep Exon	6.09	1.51	20.58	4.37	2.02	27.8		0.0451245	0.00561018	1.72	0.00978585	0	0.037	FALSE
ENST00000296474	11	3	49933446	A	T	Deep Exon	5.27	5.17	22.73	4.32	1.26	7.6		0.121416	0.00561247	1.801	0.28672	0.26	0.054	FALSE
ENST00000296474	11	3	49933445	G	A	Deep Exon	19.31	3.53	24.72	4.72	1.05	42.1	0.298246	0.179075	0.00729489	1.496	0.040275	0.11	0.083	TRUE
ENST00000296474	11	3	49933445	G	C	Deep Exon	7.88	2.71	26.76	5.75	1.33	22.3	0.298246	0.127858	0.0061011	1.462	0.0173931	0.04	0.021	TRUE
ENST00000296474	11	3	49933445	G	T	Deep Exon	13.16	2.31	17.51	4.29	1.12	28.4	0.298246	0.127988	0.0063454	2.063	0.0553134	0.1	0.114	TRUE
ENST00000296474	11	3	49933444	A	C	Deep Exon	5.9	0.87	18.15	4.62	0.74	24.9		0.0962093	0.00586244	1.691	0.0258252	0	0.158	TRUE
ENST00000296474	11	3	49933444	A	G	Deep Exon	1.72	1.04	19.19	5.36	1.89	13.1		0.0254647	0.00656295	1.776	0.0139654	0	0.391	TRUE
ENST00000296474	11	3	49933444	A	T	Deep Exon	9.02	2.4	22.92	6.3	1.18	2.7		0.0177346	0.00659334	1.756	0.00471836	0.04	0.093	FALSE
ENST00000296474	11	3	49933443	C	A	Deep Exon	4.77	3.64	27.95	4.09	1.3	26		0.0103558	0.00769386	1.382	0.110133	0.11	0.045	FALSE
ENST00000296474	11	3	49933443	C	G	Deep Exon	7.77	2.12	20.14	4.81	1.15	28.1		0.0654822	0.00797784	1.805	0.0956749	0.1	0.031	FALSE
ENST00000296474	11	3	49933443	C	T	Deep Exon	5.15	2.7	22.24	5.92	1.72	22.3		0.0501888	0.00786021	1.749	0.069509	0.05	0.198	FALSE
ENST00000296474	11	3	49933442	G	A	Deep Exon	4.61	4.67	20.15	4.95	1.87	22.8	0.350877	0.0496405	0.00675119	1.635	0.0656554	0.07	0.246	FALSE
ENST00000296474	11	3	49933442	G	C	Deep Exon	10.04	2.81	19.97	5.02	1.77	6.2		0.0453348	0.00601733	1.698	0.00390923	0.01	0.109	FALSE
ENST00000296474	11	3	49933441	G	A	Deep Exon	3.46	3.08	20.43	5.18	2.01	23.8		0.0845179	0.00663082	1.392	0.0261361	0.01	0.035	FALSE
ENST00000296474	11	3	49933441	G	C	Deep Exon	1.28	1.57	10.46	4.41	0.83	33.3		0.150123	0.00589105	0.956	0.0355356	0.01	0.032	TRUE
ENST00000296474	11	3	49933441	G	T	Deep Exon	2.39	2.29	12.54	5.39	1.77	26.3		0.148357	0.00586189	0.934	0.0308883	0	0.025	TRUE
ENST00000296474	11	3	49933440	G	A	Deep Exon	2.3	2.73	19.62	4.4	1.95	38.3		0.265254	0.00677395	0.811	0.0246162	0	0.024	TRUE
ENST00000296474	11	3	49933440	G	T	Deep Exon	3.11	2.17	20.41	5.28	1.42	38.7		0.239498	0.00597898	1.224	0.0243723	0.01	0.162	TRUE
ENST00000296474	11	3	49933439	G	A	Deep Exon	6.27	3.86	18.31	4.35	1.42	3.4	0.140351	0.0457539	0.00659029	0.553	0.0675026	0.05	0.057	FALSE
ENST00000296474	11	3	49933439	G	T	Deep Exon	4.26	1.86	22.31	4.77	1.57	20.4	0.245614	0.106969	0.00584052	1.148	0.0110033	0.01	0.027	FALSE
ENST00000296474	11	3	49933438	G	A	Deep Exon	5.84	3.17	21.89	3.75	1.2	2.3	0.210526	0.0741133	0.00686789	0.391	0.0266036	0.03	0	FALSE
ENST00000296474	11	3	49933438	G	C	Deep Exon	4.98	1.86	19.37	6.66	1.2	30		0.0859606	0.00572115	0.986	0.0166074	0	0.025	FALSE
ENST00000296474	11	3	49933438	G	T	Deep Exon	4.51	1.79	19.87	6.53	1.55	15.2		0.000934146	0.00585812	1.234	0.00300771	0	0.102	FALSE
ENST00000296474	11	3	49933437	A	C	Deep Exon	2.58	4.37	14.21	3.36	3.15	33.8		0.17444	0.00583529	0.915	0.0184382	0	0.396	TRUE
ENST00000296474	11	3	49933437	A	G	Deep Exon	4.33	1.7	21.87	5.14	1.77	31.4		0.0227217	0.00655546	0.527	0.00526986	0.01	0.038	FALSE
ENST00000296474	11	3	49933437	A	T	Deep Exon	3.58	1.78	22.67	5.41	1.59	29.5		0.0682172	0.00583529	0.334	0.0377921	0.03	0.319	FALSE
ENST00000296474	11	3	49933436	C	A	Deep Exon	8.85	4.99	27.16	3.16	1.33	5.3	0.210526	0.0502862	0.00702503	0.972	0.0705166	0.1	0.018	TRUE
ENST00000296474	11	3	49933436	C	G	Deep Exon	7.95	4.44	21.97	3.71	1.84	13.2	0.245614	0.062996	0.00700322	0.893	0.0508274	0.1	0.013	FALSE
ENST00000296474	11	3	49933436	C	T	Deep Exon	6.06	2.31	23.12	5.25	1.57	6	0.210526	0.044939	0.00615733	0.64	0.0278485	0.08	0.001	FALSE
ENST00000296474	11	3	49933435	G	A	Deep Exon	5.19	3.13	24.04	4.62	2.09	1.5		0.086584	0.00771619	0.823	0.0734775	0.05	0.277	FALSE
ENST00000296474	11	3	49933435	G	C	Deep Exon	4.12	1.32	17.62	7.18	1.34	21.9		0.0803256	0.00598314	0.538	0.0260839	0	0.407	FALSE
ENST00000296474	11	3	49933435	G	T	Deep Exon	5.58	3.04	21.71	5.34	1.22	28		0.0019911	0.00598314	1.032	0.0190829	0	0.044	FALSE
ENST00000296474	11	3	49933434	G	A	Deep Exon	5.96	1.95	23.72	4.94	1.8	23.2		0.036365	0.00771115	1.395	0.0380509	0.01	0.694	FALSE
ENST00000296474	11	3	49933434	G	T	Deep Exon	1.9	1.27	18.29	5.29	1.67	28.4		0.0639541	0.00598395	0.858	0.0192688	0	0.756	TRUE
ENST00000296474	11	3	49933433	G	A	Deep Exon	2.67	1.86	17.18	4.28	1.18	35	0.140351	0.221836	0.00659507	0.816	0.0464249	0.01	0.113	TRUE
ENST00000296474	11	3	49933433	G	T	Deep Exon	3.02	1.42	20.16	4.46	1.96	34.6	0.140351	0.222763	0.00571909	0.822	0.0320894	0.01	0.202	TRUE
ENST00000296474	11	3	49933432	G	A	Deep Exon	4.07	2.7	20.64	5.29	1.54	18.4		0.103609	0.00660398	0.704	0.0574771	0.01	0.311	FALSE
ENST00000296474	11	3	49933432	G	C	Deep Exon	2.18	1.6	9.74	9.13	1.15	27		0.151896	0.00572392	0.919	0.0283583	0.01	0.279	TRUE
ENST00000296474	11	3	49933432	G	T	Deep Exon	4.2	2.06	22.34	5.86	1.5	10.8		0.0842972	0.00572031	0.847	0.0262454	0	0.267	FALSE
ENST00000296474	11	3	49933431	G	A	Deep Exon	14.97	2.59	24.69	4.6	0.9	36.1		0.0506552	0.00797876	1.104	0.0813323	0.06	0.305	TRUE
ENST00000296474	11	3	49933431	G	C	Deep Exon	2.46	1.71	18.15	5.29	3.21	5.3		0.134802	0.00571216	0.843	0.0186433	0	0.177	TRUE
ENST00000296474	11	3	49933431	G	T	Deep Exon	12.64	2.07	21.79	2.59	1.95	8.8		0.000445827	0.00571866	1.093	0.00372136	0.02	0.344	TRUE
ENST00000296474	11	3	49933430	T	A	Deep Exon	9.26	3.85	24.7	3.37	1.67	15.1	0.140351	0.0633576	0.00738613	1.284	0.0558529	0.04	0.344	TRUE
ENST00000296474	11	3	49933430	T	C	Deep Exon	3.49	1.83	21.57	6.3	2.24	4.9	0.140351	0.0440227	0.00821732	0.679	0.0163876	0	0.167	FALSE
ENST00000296474	11	3	49933430	T	G	Deep Exon	11.39	3.24	25.11	4.54	1.88	18.9	0.22807	0.0911083	0.00680348	1.318	0.0329515	0.03	0.35	TRUE
ENST00000296474	11	3	49933429	A	C	Deep Exon	6.01	0.74	18.3	4.79	1.12	20.4		0.0417018	0.00572792	1.019	0.0723764	0.06	0.394	TRUE
ENST00000296474	11	3	49933429	A	G	Deep Exon	5.66	2.01	21.63	4.96	2.12	33.5		0.083289	0.0058979	0.766	0.00721198	0.02	0.614	FALSE
ENST00000296474	11	3	49933429	A	T	Deep Exon	4.72	1.95	17.43	4.9	2.3	1.5		0.00313272	0.00564429	1.242	0.00712892	0	0.221	TRUE
ENST00000296474	11	3	49933428	G	A	Deep Exon	6.69	1.87	22.01	3.85	1.68	26		0.014768	0.00663413	0.396	0.00807872	0	0.419	FALSE
ENST00000296474	11	3	49933428	G	T	Deep Exon	5.59	1.86	20.16	3.97	1.4	24.6		0.000673117	0.00575039	1.006	0.00448723	0	0.155	FALSE
ENST00000296474	11	3	49933427	G	A	Deep Exon	2.62	1.86	19.36	5.15	1.05	34.6	0.175439	0.0994917	0.00687218	0.479	0.0396345	0.01	0.16	TRUE
ENST00000296474	11	3	49933427	G	T	Deep Exon	1.97	0.62	20.57	5.09	2.98	34	0.175439	0.0865701	0.00658819	0.849	0.0110458	0	0.138	TRUE
ENST00000296474	11	3	49933426	G	A	Deep Exon	14.15	3.13	27.35	4.1	0.92	9.5	0.403509	0.0670636	0.00858203	2.403	0.039894	0.03	0.202	TRUE
ENST00000296474	11	3	49933426	G	T	Deep Exon	9.25	1.31	20.7	1.7	1.34	22.6		0.00834783	0.00662329	0.927	0.00456205	0	0.19	FALSE
ENST00000296474	11	3	49933425	A	C	Deep Exon	25.87	1.42	17.6	7.18	1.57	36.7		0.0817926	0.0163266	1.016	0.0152394	0	0.702	TRUE
ENST00000296474	11	3	49933425	A	G	Deep Exon	9.61	2.53	23.58	4.15	1.11	17.7		0.0114035	0.0142049	0.954	0.0110782	0.03	0.685	FALSE
ENST00000296474	11	3	49933425	A	T	Deep Exon	8.24	1.79	23.18	4.48	1.93	32.8		0.0138279	0.0141593	1.45	0.0167149	0.03	0.769	FALSE
ENST00000296474	11	3	49933424	C	A	Deep Exon	6.93	1.96	25.4	6.36	1.8	19.1	0.210526	0.0573278	0.00758016	1.08	0.0176538	0.03	0.291	FALSE
ENST00000296474	11	3	49933424	C	G	Deep Exon	3.1	1.57	20.03	4.5	1.63	16.3	0.210526	0.0604479	0.0076226	1.029	0.0125717	0.04	0.295	FALSE
ENST00000296474	11	3	49933424	C	T	Deep Exon	11.59	7.42	22.4	2.8	1.72	7.6	0.210526	0.092295	0.00877317	0.542	0.0216407	0.05	0.265	TRUE
ENST00000296474	11	3	49933423	G	A	Deep Exon	36.1	1.49	28.92	2.56	0.85	57.7		0.34048	0.00691172	3.418	0.148182	0.41	0.1732	TRUE
ENST00000296474	11	3	49933423	G	T	Deep Exon	4.91	1.71	18.85	4.58	1.03	29.2		0.0775398	0.00620548	1.499	0.0124998	0.01	0.423	TRUE
ENST00000296474	11	3	49933422	T	A	Deep Exon	6.71	1.79	22.58	4.53	2.56	13.4		0.00406992	0.00619983	1.699	0.0115734	0.02	0.197	FALSE
ENST00000296474	11	3	49933422	T	C	Deep Exon	10.68	1.3	22.65	5.18	1.13	14.3		0.0718	0.00617897	2.078	0.0135997	0.01	0.136	FALSE
ENST00000296474	11	3	49933422	T	G	Deep Exon	24.7	2.17	30.35	1.43	0.37	13.5		0.0221724	0.0061818	1.355	0.00932892	0.02	0.259	TRUE
ENST00000296474	11	3	49933421	C	A	Deep Exon	5.86	1.34	17.54	4.73	1.82	3.6		0.0057864	0.00620746	0.84	0.0205738	0.04	0.146	FALSE
ENST00000296474	11	3	49933421	C	G	Deep Exon	7.2	1	21.59	6.2	1.99	12.1		0.0310581	0.00622792	0.964	0.0351833	0.04	0.197	FALSE
ENST00000296474	11	3	49933421	C	T	Deep Exon	5.12	1.22	21.95	4.76	2.06	9.6	0.140351	0.016027	0.00621664	1.28	0.0216683	0.02	0.137	FALSE
ENST00000296474	11	3	49933420	G	A	Deep Exon	13.75	1.96	22.74	3.59	1.36	30.3		0.0553774	0.00695742	1.137	0.00549257	0.01	0.254	TRUE
ENST00000296474	11	3	49933420	G	T	Deep Exon	10.65	2.4	31.9	3.03	0.94	19.3		0.0187552	0.00830507	0.766	0.0853525	0.09	0.466	TRUE
ENST00000296474	11	3	49933419	A	C	Deep Exon	4.91	1.37	18.86	7.68	1.42	2.3		0.096013	0.0108526	1.13	0.0194286	0	0.824	FALSE
ENST00000296474	11	3	49933419	A	G	Deep Exon	2.99	2.23	18.59	4.99	1.67	6.3		0.0704422	0.0104979	0.581	0.00232804	0	0.711	TRUE
ENST00000296474	11	3	49933419	A	T	Deep Exon	4.03	1.63	21.55	5.47	1.66	12.1		0.0786534	0.0120202	1.694	0.00459573	0	0.673	FALSE
ENST00000296474	11	3	49933418	A	G	Deep Exon	4.31	1.97	18.96	4.66	1.53	9.5	0.140351	0.059916	0.00616454	1.257	0.0420305	0.01	0.183	TRUE
ENST00000296474	11	3	49933418	A	T	Deep Exon	43.72	1.4	19.68	2.22	0.68	51	0.22807	0.194841	0.00651262	1.089	0.0352367	0.13	0.408	TRUE
ENST00000296474	11	3	49933417	C	A	Deep Exon	9.77	3.26	25.82	4.89	1.12	36.1		0.0281087	0.00629282	0.774	0.0389097	0.02	0.193	TRUE
ENST00000296474	11	3	49933417	C	T	Deep Exon	36.8	5.02	27.75	2.58	0.91	56		0.153944	0.00676612	0.946	0.0777806	0.11	0.325	TRUE
ENST00000296474	11	3	49933416	C	A	Deep Exon	5.27	4.35	21.1	6.52	2.43	21.5		0.0150979	0.00620967	0.794	0.0364944	0.03	0.182	FALSE
ENST00000296474	11	3	49933416	C	G	Deep Exon	2.16	1.94	26.97	6.22	2.71	21.8		0.0247095	0.00623192	0.661	0.0150589	0.01	0.221	FALSE
ENST00000296474	11	3	49933415	G	A	Deep Exon	14.61	3.17	27.94	3.76	1.25	53.7	0.333333	0.199199	0.011137	0.425	0.0469081	0.06	0.792	TRUE
ENST00000296474	11	3	49933415	G	C	Deep Exon	23.88	1.06	31.05	2.07	0.99	57.8	0.333333	0.236915	0.0102727	0.88	0.0259363	0.09	0.718	TRUE
ENST00000296474	11	3	49933415	G	T	Deep Exon	4.23	3.3	21.88	4.96	2.09	3.1	0.333333	0.0529283	0.0106495	0.735	0.021506	0.02	0.8	FALSE
ENST00000296474	11	3	49933414	G	A	Deep Exon	26.26	3.24	24.08	3.08	0.73	57.4		0.297159	0.00650896	3.402	0.0698146	0.41	0.323	TRUE
ENST00000296474	11	3	49933414	G	C	Deep Exon	6.44	3.51	21.5	4.55	1.77	16.1		0.054236	0.00623911	1.126	0.0343447	0.02	0.208	FALSE
ENST00000296474	11	3	49933414	G	T	Deep Exon	16.42	6	27.85	3.69	0.81	32.1		0.077485	0.00617744	1.476	0.0152367	0.01	0.378	TRUE
ENST00000296474	11	3	49933413	T	A	Deep Exon	5.35	4.33	20.31	4.98	1.51	14.3		0.125127	0.00650676	0.746	0.0217064	0.01	0.265	FALSE
ENST00000296474	11	3	49933413	T	C	Deep Exon	21.48	2.35	28.91	3.31	0.99	41		0.000328895	0.00618094	0.941	0.0225113	0.02	0.237	TRUE
ENST00000296474	11	3	49933413	T	G	Deep Exon	2.74	2.89	19.39	5.01	1.84	23.5		0.0805536	0.00654026	1.101	0.0327401	0.02	0.17	FALSE
ENST00000296474	11	3	49933412	C	T	Deep Exon	8.85	3.15	22.42	6.41	1.69	17.9		0.0435571	0.00614545	0.725	0.0684457	0.03	0.248	TRUE
ENST00000296474	11	3	49933411	C	A	Deep Exon	31.34	3.09	26.8	2.5	0.8	39.7		0.0222897	0.00677506	1.56	0.0441386	0.05	0.374	TRUE
ENST00000296474	11	3	49933411	C	G	Deep Exon	13.34	3.35	24.29	7.97	0.76	1.3		0.00250216	0.00654643	1.618	0.054712	0.08	0.175333	TRUE
ENST00000296474	11	3	49933411	C	T	Deep Exon	17.71	1.9	30.93	4	0.81	1.5		0.0131892	0.0062435	0.983	0.0561982	0.04	0.375	TRUE
ENST00000296474	11	3	49933410	T	C	Deep Exon	35.84	0.91	28.08	2.13	0.8	59.9		0.00190276	0.00647337	1.493	0.112087	0.26	0.2022	TRUE
ENST00000296474	11	3	49933410	T	G	Deep Exon	24.25	1.3	27.45	4	1.13	23.6		0.0240578	0.0062407	0.576	0.0369465	0.11	0.312	TRUE
ENST00000296474	11	3	49933409	A	G	Deep Exon	4.61	2.32	20.27	5.43	1.81	20.9		0.0266872	0.00621436	1.005	0.0172962	0.01	0.333	TRUE
ENST00000296474	11	3	49933409	A	T	Deep Exon	8.8	1.91	24.18	3.97	1.14	8		0.034102	0.00631418	0.699	0.0204607	0.03	0.365	FALSE
ENST00000296474	11	3	49933408	C	A	Deep Exon	3.44	5.84	29.51	6.18	1.14	13.2		0.0436554	0.00638158	0.626	0.0729539	0.05	0.4812	TRUE
ENST00000296474	11	3	49933408	C	T	Deep Exon	24.14	1.39	32.37	3.04	0.96	43.3		0.0123316	0.00659118	0.813	0.0298708	0.09	0.456	TRUE
ENST00000296474	11	3	49933407	C	A	Deep Exon	5.94	2.51	19.6	8.77	1.15	6.5		0.0299811	0.00648518	0.656	0.0968646	0.04	0.6417	FALSE
ENST00000296474	11	3	49933407	C	G	Deep Exon	4.86	2.89	20.47	4.77	2.68	34.9		0.0858093	0.00646121	1.369	0.0115113	0.01	0.383	FALSE
ENST00000296474	11	3	49933407	C	T	Deep Exon	2.95	1.7	16.21	5.97	1.88	24.5		0.0799123	0.00634865	1.105	0.031705	0.02	0.518	TRUE
ENST00000296474	11	3	49933406	A	C	Deep Exon	16.17	0.46	22.26	3.42	2.9	57		0.0455244	0.00614871	1.058	0.0183064	0.06	0.241	TRUE
ENST00000296474	11	3	49933406	A	G	Deep Exon	3.87	1.87	18.28	4.94	2.17	26		0.074467	0.00622706	1.016	0.0318493	0.02	0.272	TRUE
ENST00000296474	11	3	49933406	A	T	Deep Exon	1.82	1.41	17.33	5.73	2.38	32.3		0.218752	0.00626892	0.916	0.0454316	0.05	0.134	TRUE
ENST00000296474	11	3	49933405	C	A	Deep Exon	3.79	7.96	19.12	2.98	2.9	1.3		0.000352587	0.00627186	0.939	0.0831816	0.04	0.329	TRUE
ENST00000296474	11	3	49933405	C	G	Deep Exon	7.2	2.83	23.82	4.55	1.81	30.9		0.0123831	0.00620965	0.821	0.0366929	0.04	0.181	FALSE
ENST00000296474	11	3	49933405	C	T	Deep Exon	8.17	2.21	27.23	5.99	1.92	28.4		0.00449253	0.00618013	0.438	0.0381236	0.01	0.229333	TRUE
ENST00000296474	11	3	49933404	G	A	Deep Exon	7.76	7.19	23.4	5.09	1.42	17.2		0.0285382	0.00623902	0.843	0.0885544	0.04	0.516533	TRUE
ENST00000296474	11	3	49933404	G	C	Deep Exon	15.82	1.47	29.31	4.32	1.62	0.4		0.115329	0.00618823	0.625	0.0062114	0.05	0.365	TRUE
ENST00000296474	11	3	49933404	G	T	Deep Exon	3.23	2.12	15.8	4.67	1.37	18.3		0.0914539	0.00666336	1.478	0.0200424	0.03	0.395	TRUE
ENST00000296474	11	3	49933403	G	A	Exon Near Junction	3.31	6.14	14.65	4.14	1.45	4.3		0.163216	0.00629947	0.651	0.0300118	0.03	0.208	TRUE
ENST00000296474	11	3	49933403	G	T	Exon Near Junction	1.39	2.09	18.21	7.28	3.87	31.2		0.175511	0.00629816	0.917	0.0322006	0.04	0.264333	TRUE
ENST00000296474	11	3	49933402	G	A	Exon Near Junction	6.63	3.94	22.48	4.12	1.8	1.7		0.126391	0.00713547	0.742	0.0263398	0.02	0.713	FALSE
ENST00000296474	11	3	49933402	G	T	Exon Near Junction	3.07	0.79	19.43	4.39	1.71	17		0.162026	0.00687529	0.654	0.0361236	0.03	0.63	TRUE
ENST00000296474	11	3	49933401	G	A	Exon Near Junction	7.74	2.98	20.28	4.23	1.4	21.2		0.0237414	0.00658418	1.121	0.0145723	0.02	0.078	FALSE
ENST00000296474	11	3	49933401	G	C	Exon Near Junction	3.74	2.04	20.24	6.11	1.91	26.2		0.139735	0.00632236	0.8	0.0424546	0.04	0.09	FALSE
ENST00000296474	11	3	49933401	G	T	Exon Near Junction	4.14	1.6	22.62	4.24	1.51	5.3		0.0380165	0.00627952	1.104	0.00813183	0.03	0.077	FALSE
ENST00000296474	11	3	49933400	T	A	Exon Near Junction	10.19	4.56	22.02	3.96	1.17	27.9		0.0458717	0.00652727	0.971	0.0380533	0.02	0.192	FALSE
ENST00000296474	11	3	49933400	T	C	Exon Near Junction	9.57	1.63	25.12	4.21	1.73	4.3		0.0767133	0.0061856	0.793	0.0224857	0.01	0.236	FALSE
ENST00000296474	11	3	49933400	T	G	Exon Near Junction	13.65	1.56	25.2	5.01	0.72	4.7		0.057808	0.00621618	1.026	0.0133049	0.03	0.136	TRUE
ENST00000296474	11	3	49933399	A	G	Exon Near Junction	9.37	1.11	19.9	3.67	1	13.2		0.119149	0.00626853	0.783	0.0113551	0.02	0.236	TRUE
ENST00000296474	11	3	49933399	A	T	Exon Near Junction	4.2	1.32	14.04	4.1	1.34	1.1		0.0625409	0.00623665	1.043	0.018763	0.02	0.237	TRUE
ENST00000296474	11	3	49933398	A	C	Exon Near Junction	5.27	1.18	17.74	4.16	0.7	23.7		0.0236908	0.0166209	0.758	0.0185388	0.11	0.712	TRUE
ENST00000296474	11	3	49933398	A	G	Exon Near Junction	4.73	1.42	17.57	4.55	1.66	26.6		0.294987	0.0202643	1.205	0.0350552	0.04	0.691	TRUE
ENST00000296474	11	3	49933398	A	T	Exon Near Junction	9.5	1.03	26.31	3.99	2.02	29.7		0.210562	0.0166052	3.399	0.021232	0.17	0.538	TRUE
ENST00000296474	11	3	49933397	C	A	Exon Near Junction	6.36	2.16	24.79	4.09	2.02	22.5		0.0423315	0.00665361	0.602	0.0156474	0	0.16	FALSE
ENST00000296474	11	3	49933397	C	G	Exon Near Junction	8.5	1.29	24.09	4.53	2.95	10		0.303955	0.00635924	0.846	0.0127829	0.01	0.217	FALSE
ENST00000296474	11	3	49933397	C	T	Exon Near Junction	4.61	2.2	23.95	4.6	1.96	25.2		0.079386	0.00666162	0.824	0.015403	0.01	0.157	FALSE
ENST00000296474	11	3	49933396	G	A	Exon Near Junction	46.65	1.78	25.89	1.79	0.85	59.5		0.013733	0.00946169	3.445	0.210931	0.5	0.5205	TRUE
ENST00000296474	11	3	49933396	G	C	Exon Near Junction	38.05	1.13	21.24	2.27	0.36	52.9		0.0142524	0.00938687	0.77	0.0538533	0.1	0.863	TRUE
ENST00000296474	11	3	49933396	G	T	Exon Near Junction	4.12	1.63	16.56	3.9	1.64	8.1		0.0483761	0.142945	0.953	0.0375079	0.04	0.852	TRUE
ENST00000296474	11	3	49933395	T	A	Exon Near Junction	71.31	0.94	17.04	0.86	0.26	60		0.00119389	0.0259343	1.103	0.259769	0.5	0.699	TRUE
ENST00000296474	11	3	49933395	T	C	Exon Near Junction	76.49	0.95	16.1	0.37	0.17	60		0.0266919	0.57047	0.771	0.283447	0.52	0.707	TRUE
ENST00000296474	11	3	49933395	T	G	Exon Near Junction	64.2	0.24	20.74	0.24	2.6	60		0.0207383	0.212286	1.137	0.19405	0.45	0.617	TRUE
ENST00000296474	11	3	49933394	C	A	Exon Near Junction	80.51	1.08	17.65	0.06	0.1	60		0.0424227	0.897016	2.655	0.87977	0.71	0.998	TRUE
ENST00000296474	11	3	49933394	C	G	Exon Near Junction	94.62	0.38	4.29	0.07	0.13	60		0.0273525	0.0415128	1.537	0.838924	0.71	0.942	TRUE
ENST00000296474	11	3	49933394	C	T	Exon Near Junction	77.75	0.96	17.39	0.21	0.47	60		0.033543	0.996889	1.8	0.631377	0.69	0.969	TRUE
ENST00000296474	11	3	49933393	C	G	Essential Splice	86.61	1.25	11.61	0.03	0.1		0.907439	0.0145611	0.0103995	2.558	0.9705	0.73	0.846	TRUE
ENST00000296474	11	3	49933393	C	T	Essential Splice	81.89	1.02	16.47	0.05	0.11		0.898789	0.00345046	0.973398	2.708	0.970221	0.73	0.991	TRUE
ENST00000296474	11	3	49933392	A	G	Essential Splice	82.05	1.15	16.31	0.05	0.09		0.91436	0.0120473	0.99137	2.432	0.951968	0.72	0.997	TRUE
ENST00000296474	11	3	49933392	A	T	Essential Splice	72.22	4.89	21.48	0.12	0.17		0.91263	0.00456588	0.090457	2.608	0.97043	0.73	0.949583	TRUE
ENST00000296474	11	3	49933391	T	A	Intron Near Junction	78.15	3.65	15.45	0.17	0.09		0.341801	0.00468339	0.0102737	2.039	0.448919	0.6	0.72	TRUE
ENST00000296474	11	3	49933391	T	C	Intron Near Junction	77.85	0.86	15.36	0.52	0.11		0.034642	0.0217049	0.956895	2.016	0.18465	0.36	0.947	TRUE
ENST00000296474	11	3	49933390	C	A	Intron Near Junction	6.98	7.27	22.34	5.72	1.55		0.0138568	0.0233196	0.0102447	1.624	0.242228	0.06	0.374167	TRUE
ENST00000296474	11	3	49933390	C	T	Intron Near Junction	0.8	1.84	16.47	6.4	1.96		0.0138568	1.40389	0.0568347	1.407	0.0641975	0.02	0.908	TRUE
ENST00000296474	11	3	49933389	C	A	Intron Near Junction	58.2	1.72	28.06	0.56	0.69		0.235566	0.0488895	0.0548422	2.128	0.234747	0.46	0.496926	TRUE
ENST00000296474	11	3	49933389	C	T	Intron Near Junction	60.08	3.42	21.73	0.96	0.42		0.113164	0.0269822	0.304289	2.157	0.294492	0.48	0.54525	TRUE
ENST00000296474	11	3	49933388	G	A	Intron Near Junction	2.81	1.77	15.37	5.01	2.03		0.00230947	0.746552	0.0310015	0.623	0.0686081	0.01	0.812	TRUE
ENST00000296474	11	3	49933388	G	T	Intron Near Junction	4.24	2.08	18.18	5.05	1.29		0.00230947	0.0440203	0.0205607	0.922	0.0323054	0.01	0.717	FALSE
ENST00000296474	11	3	49933387	T	A	Intron Near Junction	4.03	2.16	20.32	5.66	1.84		0.483871	0.00305466	0.00623908	0.742	0.0103307	0.01	0.201	FALSE
ENST00000296474	11	3	49933387	T	C	Intron Near Junction	10.93	2.19	20.44	5.34	1.44		0.483871	0.00213754	0.00624958	1.299	0.0247501	0.01	0.335	TRUE
ENST00000296474	11	3	49933387	T	G	Intron Near Junction	3.92	3.32	17.41	4.09	1.21		0.483871	0.0394999	0.00623901	0.513	0.0183942	0.01	0.264	TRUE
ENST00000296474	11	3	49933386	C	A	Intron Near Junction	7.52	2.14	24.09	5.97	1.17		0.387097	0.492806	0.00619114	1.228	0.0233772	0	0.336	FALSE
ENST00000296474	11	3	49933386	C	T	Intron Near Junction	4.45	2.16	21.26	5.21	1.52		0.387097	0.163353	0.00626637	1.478	0.0212515	0.01	0.421	FALSE
ENST00000296474	11	3	49933385	G	A	Intron Near Junction	8.51	1.61	24.83	3.44	2.25		0.387097	0.0383875	0.0061994	1.269	0.00648027	0.01	0.185	FALSE
ENST00000296474	11	3	49933385	G	C	Intron Near Junction	6.13	1.13	28.58	4.31	1.19		0.387097	0.000860544	0.00620769	0.71	0.0167024	0.05	0.4	FALSE
ENST00000296474	11	3	49933385	G	T	Intron Near Junction	9.39	3.6	30.13	4.46	1.61		0.419355	0.0331428	0.00625501	1.449	0.0168349	0.01	0.238	TRUE
ENST00000296474	11	3	49933384	G	A	Intron Near Junction	11.86	2.18	23.69	3.73	0.98		0.387097	0.0379656	0.00614137	0.899	0.0059678	0.02	0.008	TRUE
ENST00000296474	11	3	49933384	G	C	Intron Near Junction	16.3	7.48	23.07	4.35	1.23		0.387097	0.00872435	0.00615931	0.557	0.0164195	0.03	0.005	TRUE
ENST00000296474	11	3	49933384	G	T	Intron Near Junction	6.77	3.36	24.26	3.52	1.01		0.387097	0.022144	0.00615737	0.684	0.00451869	0.02	0.001	FALSE
ENST00000296474	11	3	49933383	G	A	Proximal Intron	11.02	1.47	25.19	4.76	0.86		0.322581	0.0961556	0.00617801	0.863	0.0135285	0.01	0	TRUE
ENST00000296474	11	3	49933382	T	A	Proximal Intron	7.07	1.9	19.86	5.01	1.78		0.387097	0.165676	0.00616707	1.324	0.0208338	0.01	0.002	FALSE
ENST00000296474	11	3	49933382	T	C	Proximal Intron	5.32	2.58	22.85	5.09	2.12		0.322581	0.404415	0.00614935	0.906	0.0280206	0.01	0.03	FALSE
ENST00000296474	11	3	49933382	T	G	Proximal Intron	4.77	3.55	21.11	3.49	1.85		0.322581	0.606282	0.00616707	0.966	0.0254078	0.01	0.007	FALSE
ENST00000296474	11	3	49933381	C	A	Proximal Intron	4.98	2.3	20.52	3.94	1.39		0.322581	0.138298	0.00626752	0.952	0.0186491	0.01	0	FALSE
ENST00000296474	11	3	49933381	C	G	Proximal Intron	9.83	2	20.1	2.34	1.29		0.322581	0.26212	0.00636665	1.128	0.0190449	0	0	TRUE
ENST00000296474	11	3	49933381	C	T	Proximal Intron	5.13	2.21	20.7	5.51	1.86		0.322581	0.212154	0.00635758	1.396	0.0125107	0.01	0.004	FALSE
ENST00000296474	11	3	49933380	G	A	Proximal Intron	5.43	1.48	19.46	4.27	2.04		0.322581	0.171643	0.00624135	0.842	0.0136994	0	0.002	TRUE
ENST00000296474	11	3	49933380	G	C	Proximal Intron	0.67	3.44	30.63	6.09	1.75		0.516129	0.0127665	0.00643708	0.513	0.00886673	0.01	0.141	FALSE
ENST00000296474	11	3	49933380	G	T	Proximal Intron	4.23	1.49	23.2	1.47	0.83		0.387097	0.0287503	0.00639964	0.427	0.00924405	0.01	0	FALSE
ENST00000296474	11	3	49933379	A	C	Proximal Intron	4.04	1.91	14.05	6.68	1.38		0.322581	0.119309	0.00627363	0.788	0.0199887	0.01	0.019	TRUE
ENST00000296474	11	3	49933379	A	G	Proximal Intron	7.56	1.97	22.56	4.9	1.19		0.322581	0.0234622	0.00627895	1.073	0.0121699	0.01	0.012	FALSE
ENST00000296474	11	3	49933379	A	T	Proximal Intron	13.4	1.93	20.29	4.79	1.39		0.387097	0.0182094	0.00609884	1.028	0.0143962	0.01	0.001	TRUE
ENST00000296474	11	3	49933378	C	A	Proximal Intron	15.96	1.41	27.41	2.51	1.39		0.193548	0.315415	0.00610866	1.103	0.0190619	0	0.064	TRUE
ENST00000296474	11	3	49933378	C	G	Proximal Intron	23.2	4.8	44.09	2.58	0.97		0.129032	0.175285	0.00611258	1.672	0.0114309	0	0	TRUE
ENST00000296474	11	3	49933378	C	T	Proximal Intron	42.11	1.44	25.77	2	0.56		0.193548	0.367887	0.00607425	1.063	0.0298899	0.01	0.046	TRUE
ENST00000296474	11	3	49933377	C	A	Proximal Intron	16.55	0.95	25.23	3.72	0.86		0.225806	0.272868	0.00623288	1.313	0.0210834	0	0.005	TRUE
ENST00000296474	11	3	49933377	C	G	Proximal Intron	31.78	0.15	53.72	0.56	0.72		0.129032	0.110423	0.00627523	1.521	0.0118578	0.01	0	TRUE
ENST00000296474	11	3	49933377	C	T	Proximal Intron	19.37	1.74	23.78	3.88	1.54		0.129032	0.215011	0.00628922	1.488	0.00456923	0	0	TRUE
ENST00000296474	11	3	49933376	T	A	Proximal Intron	6.99	1.5	18.26	5.31	1.45		0.193548	0.158693	0.00610571	0.924	0.0160853	0	0.006	FALSE
ENST00000296474	11	3	49933376	T	C	Proximal Intron	10.55	1.37	23.33	4.25	2.32		0.0967742	0.255679	0.00610571	1.236	0.0256317	0	0.0395833	TRUE
ENST00000296474	11	3	49933376	T	G	Proximal Intron	20.97	1.77	12.65	2.16	0.8		0.16129	0.17951	0.00607812	1.431	0.0205583	0	0.041	TRUE
ENST00000296474	11	3	49933375	G	A	Proximal Intron	5.03	1.88	21.44	5.16	1.58		0.193548	0.152411	0.00609759	1.18	0.00510596	0.01	0	FALSE
ENST00000296474	11	3	49933375	G	C	Proximal Intron	20.73	0.78	14.02	6.89	2.13		0.0967742	0.0484251	0.00615473	1.48	0.00415535	0.01	0	TRUE
ENST00000296474	11	3	49933374	G	A	Proximal Intron	3.76	2.04	22.29	5.1	2.23		0.225806	0.139178	0.00607449	0.916	0.00553313	0.01	0	FALSE
ENST00000296474	11	3	49933374	G	C	Proximal Intron	4.38	3.72	24.89	3.63	1.56		0.0967742	0.0184753	0.00612531	1.388	0.0207272	0.02	0.009	FALSE
ENST00000296474	11	3	49933374	G	T	Proximal Intron	4.68	2.23	22.33	4.3	0.98		0.16129	0.0781189	0.00609738	0.604	0.0106753	0.02	0.021	FALSE
ENST00000296474	11	3	49933373	A	C	Proximal Intron	6.34	4.02	18.72	5.5	1.51		0.16129	0.00450627	0.00628677	1.182	0.0177476	0.01	0.007	FALSE
ENST00000296474	11	3	49933373	A	G	Proximal Intron	10.77	1.47	22.81	4.2	1.68		0.225806	0.0425078	0.00628856	0.69	0.00860794	0	0	TRUE
ENST00000296474	11	3	49933373	A	T	Proximal Intron	8.01	2.16	26.67	3.55	1.84		0.225806	0.000668875	0.00627701	0.474	0.0177891	0.01	0	TRUE
ENST00000296474	11	3	49933372	G	A	Proximal Intron	13.17	3.81	23.27	5.69	1.52		0.193548	0.0469174	0.00611603	0.609	0.0113523	0.02	0.002	TRUE
ENST00000296474	11	3	49933372	G	C	Proximal Intron	55.3	1.1	20.08	1.65	0.82		0.0967742	0.029707	0.00617373	1.324	0.0220314	0.03	0.011	TRUE
ENST00000296474	11	3	49933372	G	T	Proximal Intron	31.83	2.54	29.53	2.81	0.5		0.0967742	0.02401	0.00616932	0.608	0.0261615	0.02	0.033	TRUE
ENST00000296474	11	3	49933371	G	A	Proximal Intron	33.95	1.33	24.26	2.65	0.93		0.225806	0.121294	0.00608523	0.878	0.00550093	0.02	0.002	TRUE
ENST00000296474	11	3	49933371	G	C	Proximal Intron	20.43	1	50.02	0.59	4.93		0.0967742	0.00764902	0.00610358	1.283	0.0391046	0.04	0.03	TRUE
ENST00000296474	11	3	49933371	G	T	Proximal Intron	22.74	2.47	33.32	2.82	0.45		0.16129	0.0907256	0.00610423	1.035	0.0268611	0.02	0.016	TRUE
ENST00000296474	11	3	49933370	G	A	Proximal Intron	8.78	2.45	20.66	4.25	1.53		0.193548	0.0199684	0.00609662	0.665	0.00141953	0.01	0	FALSE
ENST00000296474	11	3	49933370	G	C	Proximal Intron	9.29	4.21	33.47	7.5	0.93		0.0967742	0.0128062	0.006131	1.211	0.026218	0.02	0.002	TRUE
ENST00000296474	11	3	49933370	G	T	Proximal Intron	15.65	3.95	29.94	2.75	2.04		0.16129	0.0391442	0.00614414	1.038	0.0165226	0.02	0.005	TRUE
ENST00000296474	11	3	49933369	A	C	Proximal Intron	15.21	1.36	19.82	8.43	2.26		0.16129	0.084751	0.00609107	0.779	0.0121296	0.01	0.103	TRUE
ENST00000296474	11	3	49933369	A	G	Proximal Intron	7.93	1.41	20.51	4.83	1.41		0.193548	0.00856406	0.00610098	0.414	0.0175573	0.03	0.009	FALSE
ENST00000296474	11	3	49933369	A	T	Proximal Intron	11.51	2.04	25.39	3.68	1.31		0.290323	0.00222813	0.00606603	0.98	0.00629893	0.02	0	TRUE
ENST00000296474	11	3	49933368	C	A	Proximal Intron	5.52	3.65	28.8	3.98	2.54		0.225806	0.0132239	0.00608878	1.026	0.0267728	0.06	0.003	TRUE
ENST00000296474	11	3	49933368	C	G	Proximal Intron	5.79	7.67	33.05	3.51	2.8		0.16129	0.01144	0.00612724	1.413	0.0671096	0.08	0.016	TRUE
ENST00000296474	11	3	49933368	C	T	Proximal Intron	11.37	1.38	34	4.47	2.31		0.193548	0.0187946	0.0060665	1.326	0.014366	0.05	0	TRUE
ENST00000296474	11	3	49933367	C	A	Proximal Intron	12.47	1.84	33.85	3.58	1.88		0.193548	0.0559632	0.00626932	1.349	0.0300689	0.05	0.04375	TRUE
ENST00000296474	11	3	49933367	C	G	Proximal Intron	21.84	2.11	30.56	4.04	1.75		0.193548	0.00666651	0.00631951	1.754	0.0359601	0.07	0.005	TRUE
ENST00000296474	11	3	49933367	C	T	Proximal Intron	11.44	2.4	31.02	3.86	1.56		0.193548	0.0300991	0.00625345	1.368	0.0513844	0.06	0.037	TRUE
ENST00000296474	11	3	49933366	C	T	Proximal Intron	6.55	3.58	35.22	3.67	3.33		0.193548	0.0140674	0.00610861	1.118	0.0544343	0.06	0.168	TRUE
ENST00000296474	11	3	49933365	T	A	Proximal Intron	5.2	1.49	27.51	5.3	1.85		0.387097	0.138366	0.00629479	0.885	0.00426683	0.01	0.165	FALSE
ENST00000296474	11	3	49933365	T	C	Proximal Intron	8.91	2.38	22.37	5.36	1.79		0.129032	0.00910219	0.00611771	1.084	0.0386886	0	0	FALSE
ENST00000296474	11	3	49933365	T	G	Proximal Intron	11.09	1.2	27.61	2.2	2.27		0.129032	0.0127464	0.0061124	0.859	0.00586814	0.02	0	TRUE
ENST00000296474	11	3	49933364	T	A	Proximal Intron	6.29	1.9	21.66	4.57	1.77		0.0967742	0.0500272	0.00611418	0.753	0.000670759	0	0	FALSE
ENST00000296474	11	3	49933364	T	C	Proximal Intron	6.64	2.61	23.08	4.84	2.03		0.193548	0.0729937	0.00874697	1.081	0.0063171	0.02	0	FALSE
ENST00000296474	11	3	49933364	T	G	Proximal Intron	12.97	1.84	27.02	6.16	1.02		0.193548	0.0259145	0.00615026	1.225	0.0108521	0.01	0.115	TRUE
ENST00000296474	11	3	49933363	T	A	Proximal Intron	6.11	1.87	24.86	2.98	1.72		0.0241935	0.0725361	0.00606983	0.757	0.00706935	0.01	0	FALSE
ENST00000296474	11	3	49933363	T	C	Proximal Intron	5.29	2.39	22.64	4.87	1.72		0.0241935	0.235113	0.00964364	0.943	0.0165396	0.02	0.014	FALSE
ENST00000296474	11	3	49933362	G	A	Proximal Intron	4.53	2.24	21.28	3.13	4.89		0.0282258	0.0425092	0.00623863	1.012	0.00440831	0.01	0.01	FALSE
ENST00000296474	11	3	49933362	G	C	Proximal Intron	6.74	2.38	21.24	4.66	2.39		0.0282258	0.00711633	0.0115064	0.956	0.0166775	0.01	0.005	FALSE
ENST00000296474	11	3	49933362	G	T	Proximal Intron	4.81	1.12	13.61	3.04	1.44		0.0282258	0.0240172	0.0062532	1.13	0.00355635	0.01	0	TRUE
ENST00000296474	11	3	49933361	T	A	Proximal Intron	7.5	2.06	24.41	3.78	1.69		0.0241935	0.0384594	0.0060643	0.805	0.00167227	0	0	FALSE
ENST00000296474	11	3	49933361	T	C	Proximal Intron	6.05	1.98	20	4.87	1.66		0.0241935	0.306124	0.00611744	0.768	0.0307864	0.01	0	FALSE
ENST00000296474	11	3	49933360	G	A	Proximal Intron	5.71	1.55	21.8	5.09	1.37		0.0241935	0.025463	0.00607031	0.819	0.00956431	0	0.006	FALSE
ENST00000296474	11	3	49933360	G	C	Proximal Intron	12	1.5	15.6	4.75	3.56		0.0887097	0.160851	0.0135069	1.105	0.00468642	0.01	0	TRUE
ENST00000296474	11	3	49933360	G	T	Proximal Intron	3.83	1.7	13.52	5.16	3.46		0.0241935	0.036929	0.018304	1.224	0.0209229	0.01	0	TRUE
ENST00000296474	11	3	49933359	C	A	Proximal Intron	13.35	3.56	29.39	2.5	2.33		0.0241935	0.0830072	0.00609298	0.753	0.0246936	0.05	0.046	TRUE
ENST00000296474	11	3	49933359	C	T	Proximal Intron	13.34	2.07	29.52	3.42	2.29		0.0443548	0.101821	0.0123908	0.963	0.0263644	0.07	0.039	TRUE
ENST00000296474	11	3	49933358	C	A	Proximal Intron	17.89	5.92	30.17	2.71	1.85		0.0282258	0.00286289	0.00610365	1.746	0.0470422	0.07	0.150333	TRUE
ENST00000296474	11	3	49933358	C	T	Proximal Intron	13.51	7.08	32.58	3.23	2.38		0.0282258	0.174757	0.0104327	1.746	0.0837577	0.09	0.047	TRUE
ENST00000296474	11	3	49933357	C	A	Proximal Intron	13.68	6.04	28.78	3.31	1.46		0.0241935	0.0863906	0.00697139	0.742	0.0288483	0.05	0.069	TRUE
ENST00000296474	11	3	49933357	C	G	Proximal Intron	5.09	0.7	46.25	3.12	4.1		0.0282258	0.085721	0.00631002	1.442	0.0651009	0.07	0.182	TRUE
ENST00000296474	11	3	49933356	G	A	Proximal Intron	5.66	1.4	21.49	6.83	1.02		0.0241935	0.146285	0.00625967	1.044	0.0256893	0.01	0.041	FALSE
ENST00000296474	11	3	49933356	G	C	Proximal Intron	5.7	2.14	31.89	11.5	4.55		0.0241935	0.165878	0.00674325	1.146	0.0552897	0.01	0.004	TRUE
ENST00000296474	11	3	49933356	G	T	Proximal Intron	4.99	2.66	8.66	4.17	1.08		0.0241935	0.0295212	0.00621506	0.818	0.038079	0.02	0.002	TRUE
ENST00000296474	11	3	49933355	T	A	Proximal Intron	3.06	2.04	19.81	4.64	1.75		0.0241935	0.252245	0.00838178	0.84	0.00376303	0	0	TRUE
ENST00000296474	11	3	49933355	T	C	Proximal Intron	3.72	1.73	15.01	6.4	1.93		0.0241935	0.405087	0.00677527	1.149	0.0399826	0.01	0	TRUE
ENST00000296474	11	3	49933355	T	G	Proximal Intron	0.14	0.4	5.22	2.38	3.73		0.0241935	0.275085	0.0083596	1.394	0.00683069	0.02	0	TRUE
ENST00000296474	11	3	49933354	C	A	Proximal Intron	6.53	2.62	22.41	4.25	1.72		0.0241935	0.130001	0.00615479	1.011	0.0074586	0.01	0.001	FALSE
ENST00000296474	11	3	49933354	C	G	Proximal Intron	4.55	0.99	26.95	0.5	4.95		0.0241935	0.123763	0.00609882	0.766	0.00491112	0.01	0	TRUE
ENST00000296474	11	3	49933354	C	T	Proximal Intron	5.91	4.92	21.55	5.26	1.76		0.0241935	0.066461	0.00672227	1.01	0.00511968	0.01	0	FALSE
ENST00000296474	11	3	49933353	T	A	Proximal Intron	6.5	2.03	19.4	4.62	1.35		0.0241935	0.0884692	0.0060885	0.639	0.0227726	0	0.039	FALSE
ENST00000296474	11	3	49933353	T	C	Proximal Intron	7.59	1.36	16.66	5.8	1.76		0.0241935	0.368835	0.00612993	1.387	0.0644937	0.01	0.111833	TRUE
ENST00000296474	11	3	49933353	T	G	Proximal Intron	5.01	2.44	24.16	5.4	1.78		0.0241935	0.295985	0.00626869	0.641	0.0255562	0.02	0.006	FALSE

## Sheet: POU1F1 exon 2
Transcript ID (alpha)	Exon	Chrom	HG19 pos	ref	alt	Variant class	SKIP (measured)	BETA (measured)	OTHER (measured)	HAL PSI change (abs)	S-Cap sens minimum (rev)	MMSplice logit PSI change (abs)	SQUIRLS score	SPANR zPSI change (abs)	SpliceAI delta max (alpha)	Pangolin delta max (abs)	ConSpliceML	SpliceAI delta max (beta)	Transcript ID (beta)	SpliceAI delta max (both)	Splice disruptive	CPHD Patient
ENST00000350375	2	3	87322725	C	T	Proximal Intron	16.3299	1.57706	3.18384				0.00817979	1.047	6.46096e-05	0	0.005	0.00799423	ENST00000344265	0.00799423	FALSE	FALSE
ENST00000350375	2	3	87322725	C	G	Proximal Intron	17.0775	1.35605	3.04192				0.00819433	1.761	0.000215034	0	0.006	0.00328648	ENST00000344265	0.00328648	FALSE	FALSE
ENST00000350375	2	3	87322725	C	A	Proximal Intron	16.5139	1.4143	2.59687				0.00837525	2.014	0.000912547	0.01	0.011	0.00010365	ENST00000344265	0.00010365	FALSE	FALSE
ENST00000350375	2	3	87322724	A	T	Proximal Intron	17.6129	1.57207	3.22995				0.00853501	1.548	0.00935608	0	0	0.000577813	ENST00000344265	0.000577813	FALSE	FALSE
ENST00000350375	2	3	87322724	A	G	Proximal Intron	17.9167	1.36256	3.22244				0.00753277	0.928	0.00449087	0	0	0.0259171	ENST00000344265	0.0259171	FALSE	FALSE
ENST00000350375	2	3	87322724	A	C	Proximal Intron	16.8889	1.19019	3.15331				0.00782003	0.872	0.00374615	0	0	0.0145883	ENST00000344265	0.0145883	FALSE	FALSE
ENST00000350375	2	3	87322723	T	G	Proximal Intron	19.1456	1.37798	3.45567				0.0171604	1.372	0.000177974	0	0.04	0.0140668	ENST00000344265	0.0140668	FALSE	FALSE
ENST00000350375	2	3	87322723	T	C	Proximal Intron	16.0217	1.02777	2.6918				0.0411443	2.022	0.00398976	0	0.001	0.00147654	ENST00000344265	0.00147654	FALSE	FALSE
ENST00000350375	2	3	87322723	T	A	Proximal Intron	15.8839	1.48538	2.97795				0.0171604	1.806	0.0106598	0.01	0.04	0.00391248	ENST00000344265	0.00391248	FALSE	FALSE
ENST00000350375	2	3	87322722	T	G	Proximal Intron	17.583	1.7686	3.09506				0.00769435	1.272	0.00716287	0	0	0.0253982	ENST00000344265	0.0253982	FALSE	FALSE
ENST00000350375	2	3	87322722	T	C	Proximal Intron	16.7441	1.5155	3.04755				0.0169847	1.286	0.0156482	0.02	0.001	0.00808796	ENST00000344265	0.00808796	FALSE	FALSE
ENST00000350375	2	3	87322722	T	A	Proximal Intron	16.0753	1.59039	3.11028				0.0151867	1.455	0.00874703	0.01	0.001	0.0155854	ENST00000344265	0.0155854	FALSE	FALSE
ENST00000350375	2	3	87322721	G	T	Proximal Intron	16.6772	1.62679	3.02172				0.0408847	1.836	0.00326806	0.01	0.004	8.34112e-05	ENST00000344265	8.34112e-05	FALSE	FALSE
ENST00000350375	2	3	87322721	G	C	Proximal Intron	13.2179	1.06837	3.00621				0.440593	1.772	0.0752798	0.11	0.231	0.0752798	ENST00000344265	0.0752798	FALSE	FALSE
ENST00000350375	2	3	87322721	G	A	Proximal Intron	16.3084	1.41953	3.18404				0.0399528	2.434	0.00416404	0.02	0.003	0.000116046	ENST00000344265	0.000116046	FALSE	FALSE
ENST00000350375	2	3	87322720	A	T	Proximal Intron	16.9225	1.71639	3.53582				0.0190246	1.498	3.68239e-05	0	0.001	0.00539857	ENST00000344265	0.00539857	FALSE	FALSE
ENST00000350375	2	3	87322720	A	G	Proximal Intron	15.3718	1.19753	3.04765				0.0212966	1.193	0.00389494	0	0.005	0.00646299	ENST00000344265	0.00646299	FALSE	FALSE
ENST00000350375	2	3	87322720	A	C	Proximal Intron	15.1086	1.49568	3.1017				0.0211859	1.527	0.0180025	0	0.001	0.00755133	ENST00000344265	0.00755133	FALSE	FALSE
ENST00000350375	2	3	87322719	A	T	Proximal Intron	17.2006	1.44584	2.713				0.00937757	1.505	0.000494292	0	0.007	0.00733054	ENST00000344265	0.00733054	FALSE	FALSE
ENST00000350375	2	3	87322719	A	G	Proximal Intron	17.7335	1.60277	3.32532				0.00820609	1.277	0.00260933	0	0.021	0.00875884	ENST00000344265	0.00875884	FALSE	FALSE
ENST00000350375	2	3	87322718	A	T	Proximal Intron	16.1468	1.32352	3.43122				0.00750284	1.328	0.00136843	0	0	0.0189502	ENST00000344265	0.0189502	FALSE	FALSE
ENST00000350375	2	3	87322718	A	G	Proximal Intron	16.7329	1.49536	3.18136				0.0122748	1.855	0.0103191	0	0.002	0.0327688	ENST00000344265	0.0327688	FALSE	FALSE
ENST00000350375	2	3	87322718	A	C	Proximal Intron	15.7595	1.63416	2.75213				0.01367	2.031	0.014231	0.01	0.004	0.00585186	ENST00000344265	0.014231	FALSE	FALSE
ENST00000350375	2	3	87322717	T	G	Proximal Intron	16.6059	1.3272	3.39884				0.00949736	1.974	0.0140469	0	0.043	0.024703	ENST00000344265	0.024703	FALSE	FALSE
ENST00000350375	2	3	87322717	T	C	Proximal Intron	16.6318	1.49465	3.23874				0.00871862	1.311	0.00294477	0	0	0.00211763	ENST00000344265	0.00294477	FALSE	FALSE
ENST00000350375	2	3	87322717	T	A	Proximal Intron	16.5283	1.58374	3.0184				0.00970048	1.568	0.0116203	0.01	0.002	0.0116203	ENST00000344265	0.0116203	FALSE	FALSE
ENST00000350375	2	3	87322716	T	G	Proximal Intron	16.3573	1.40614	2.97482				0.00635282	1.265	0.00552173	0	0	0.00915617	ENST00000344265	0.00915617	FALSE	FALSE
ENST00000350375	2	3	87322716	T	C	Proximal Intron	16.1913	1.85844	3.25916				0.00965973	1.243	0.0156066	0	0.004	0.0399346	ENST00000344265	0.0399346	FALSE	FALSE
ENST00000350375	2	3	87322715	C	T	Proximal Intron	17.1106	1.38769	3.23552				0.00599436	1.172	0.00555712	0.01	0	0.0182276	ENST00000344265	0.0182276	FALSE	FALSE
ENST00000350375	2	3	87322715	C	G	Proximal Intron	17.0807	1.31677	3.11468				0.00607121	1.7	0.00651047	0	0	0.0124624	ENST00000344265	0.0124624	FALSE	FALSE
ENST00000350375	2	3	87322715	C	A	Proximal Intron	16.0736	1.37946	3.29481				0.00605231	1.056	0.0148552	0.04	0	0.000129367	ENST00000344265	0.00576678	FALSE	FALSE
ENST00000350375	2	3	87322714	T	G	Proximal Intron	15.7647	1.30972	2.86635				0.00852976	1.173	5.6587e-05	0	0.001	0.0194736	ENST00000344265	0.0194736	FALSE	FALSE
ENST00000350375	2	3	87322714	T	C	Proximal Intron	13.4048	1.53632	3.06232				0.00751494	1.584	0.00997623	0	0.001	0.0353693	ENST00000344265	0.0353693	FALSE	FALSE
ENST00000350375	2	3	87322714	T	A	Proximal Intron	16.8932	1.35265	3.10783				0.0084377	1.225	0.00522957	0.02	0.011	0.0169834	ENST00000344265	0.0169834	FALSE	FALSE
ENST00000350375	2	3	87322713	T	G	Proximal Intron	15.5689	1.62748	2.85781				0.00830422	1.515	6.7668e-05	0	0.047	0.0269853	ENST00000344265	0.0269853	FALSE	FALSE
ENST00000350375	2	3	87322713	T	C	Proximal Intron	16.7377	1.5837	2.74143				0.0085394	1.267	0.00134087	0	0	0.0181178	ENST00000344265	0.0181178	FALSE	FALSE
ENST00000350375	2	3	87322713	T	A	Proximal Intron	15.6327	1.4248	3.00955				0.00806975	0.982	0.00151969	0	0.007	0.0106381	ENST00000344265	0.0106381	FALSE	FALSE
ENST00000350375	2	3	87322712	G	T	Proximal Intron	17.8055	1.38127	3.19923				0.00605167	1.283	0.00871992	0.01	0	0.000300491	ENST00000344265	0.000300491	FALSE	FALSE
ENST00000350375	2	3	87322712	G	C	Proximal Intron	17.0742	2.01736	3.17789				0.00735639	2.49	0.0293462	0	0	0.00186781	ENST00000344265	0.00186781	FALSE	FALSE
ENST00000350375	2	3	87322712	G	A	Proximal Intron	15.918	1.54956	2.96931				0.00605764	0.93	0.0290473	0.02	0.001	0.00054235	ENST00000344265	0.000718951	FALSE	FALSE
ENST00000350375	2	3	87322711	G	T	Proximal Intron	16.0275	1.2987	2.36253				0.00605777	1.041	0.0267237	0.01	0	0.00302452	ENST00000344265	0.00386012	FALSE	FALSE
ENST00000350375	2	3	87322711	G	C	Proximal Intron	16.132	1.97338	3.62038				0.00610582	2.08	0.0435993	0.02	0.001	0.00164528	ENST00000344265	0.0062803	FALSE	FALSE
ENST00000350375	2	3	87322711	G	A	Proximal Intron	15.1887	1.70705	3.26677				0.00608425	1.263	0.0441001	0.02	0	0.00146836	ENST00000344265	0.00173557	FALSE	FALSE
ENST00000350375	2	3	87322710	T	G	Proximal Intron	15.5762	1.61841	3.40137				0.00605768	0.362	0.0041845	0	0	0.023308	ENST00000344265	0.023308	FALSE	FALSE
ENST00000350375	2	3	87322710	T	C	Proximal Intron	13.7157	1.40403	2.98559				0.00607106	1.125	0.0318151	0.01	0	0.000507653	ENST00000344265	0.00247437	FALSE	FALSE
ENST00000350375	2	3	87322710	T	A	Proximal Intron	19.3294	1.32032	2.95699				0.00609804	1.341	0.0254591	0.01	0	0.000219235	ENST00000344265	0.00118414	FALSE	FALSE
ENST00000350375	2	3	87322709	G	T	Proximal Intron	15.9962	1.20379	3.02852				0.00606156	1.141	0.0337678	0.03	0	0.00136205	ENST00000344265	0.00268713	FALSE	FALSE
ENST00000350375	2	3	87322709	G	C	Proximal Intron	15.1986	1.48991	3.33717				0.00752463	1.111	0.0515191	0.01	0	0.00500932	ENST00000344265	0.00500932	FALSE	FALSE
ENST00000350375	2	3	87322709	G	A	Proximal Intron	15.6572	1.6869	3.10697				0.00613293	0.395	0.0330318	0.02	0	0.00110695	ENST00000344265	0.00533381	FALSE	FALSE
ENST00000350375	2	3	87322708	T	G	Proximal Intron	15.5004	1.41406	2.95628				0.00619353	1.094	0.0178238	0	0	0.00231302	ENST00000344265	7.07473e-05	FALSE	FALSE
ENST00000350375	2	3	87322708	T	C	Proximal Intron	16.5787	1.3324	3.17853				0.0168754	0.776	0.0341206	0.02	0.001	0.0105145	ENST00000344265	0.00468897	FALSE	FALSE
ENST00000350375	2	3	87322708	T	A	Proximal Intron	15.9485	1.59296	2.66855				0.00620179	1.112	0.0435291	0.01	0	0.00221112	ENST00000344265	0.00129483	FALSE	FALSE
ENST00000350375	2	3	87322707	A	T	Proximal Intron	17.7318	1.24466	3.00554				0.00623115	1.109	0.00159029	0	0	0.0106087	ENST00000344265	0.0106087	FALSE	FALSE
ENST00000350375	2	3	87322707	A	G	Proximal Intron	15.571	1.62782	3.04851				0.00625396	1.21	0.00168432	0	0	0.0476861	ENST00000344265	0.0476861	FALSE	FALSE
ENST00000350375	2	3	87322707	A	C	Proximal Intron	17.2053	1.75794	2.88501				0.00825012	1.4	0.0203322	0	0.012	0.00487769	ENST00000344265	0.00416499	FALSE	FALSE
ENST00000350375	2	3	87322706	T	G	Proximal Intron	17.1239	1.2251	3.17379				0.00622889	1.579	0.000768811	0	0	0.0217158	ENST00000344265	0.0217158	FALSE	FALSE
ENST00000350375	2	3	87322706	T	C	Proximal Intron	16.7143	1.35356	3.28246				0.00623418	0.778	0.0317569	0	0	0.000238905	ENST00000344265	0.00206128	FALSE	FALSE
ENST00000350375	2	3	87322706	T	A	Proximal Intron	16.5053	1.47361	2.89709				0.00612646	0.595	0.0254099	0.01	0	0.00179863	ENST00000344265	0.000497513	FALSE	FALSE
ENST00000350375	2	3	87322705	T	G	Proximal Intron	17.9664	1.79543	3.42143				0.0124945	0.974	0.00335948	0	0.002	0.0406848	ENST00000344265	0.0406848	FALSE	FALSE
ENST00000350375	2	3	87322705	T	C	Proximal Intron	15.7161	1.38306	2.72386				0.00904417	0.572	0.00416654	0	0.001	0.0166247	ENST00000344265	0.0166247	FALSE	FALSE
ENST00000350375	2	3	87322705	T	A	Proximal Intron	16.3123	1.30205	2.3271				0.00624713	0.986	0.00242655	0	0	0.0245268	ENST00000344265	0.0245268	FALSE	FALSE
ENST00000350375	2	3	87322704	T	G	Proximal Intron	16.5655	1.43416	2.80952				0.00618502	1.595	5.0823e-05	0	0.001	0.00548154	ENST00000344265	0.00548154	FALSE	FALSE
ENST00000350375	2	3	87322704	T	C	Proximal Intron	17.1937	1.29602	2.81513				0.0158673	0.544	0.00892007	0	0.001	0.00892007	ENST00000344265	0.00892007	FALSE	FALSE
ENST00000350375	2	3	87322704	T	A	Proximal Intron	15.3546	1.6588	2.58775				0.00616327	0.839	0.0099929	0	0	0.000240266	ENST00000344265	3.25118e-05	FALSE	FALSE
ENST00000350375	2	3	87322703	A	T	Proximal Intron	16.0059	1.56704	2.75311				0.0127262	1.168	0.000657683	0	0.078	0.0212295	ENST00000344265	0.0212295	FALSE	FALSE
ENST00000350375	2	3	87322703	A	G	Proximal Intron	17.4751	1.5363	2.93705				0.00639114	1.085	0.000800822	0	0.038	0.0250422	ENST00000344265	0.0250422	FALSE	FALSE
ENST00000350375	2	3	87322703	A	C	Proximal Intron	18.7995	1.31583	2.87582				0.038756	0.779	0.00618814	0	0.779	0.0552764	ENST00000344265	0.0552764	FALSE	FALSE
ENST00000350375	2	3	87322702	C	T	Proximal Intron	17.1706	1.13169	2.69516				0.00610994	0.448	0.00131631	0	0.085	0.0400591	ENST00000344265	0.0400591	FALSE	FALSE
ENST00000350375	2	3	87322702	C	G	Proximal Intron	18.2632	1.33092	2.68854				0.00617374	1.328	0.00107717	0	0.025	0.0533832	ENST00000344265	0.0533832	FALSE	FALSE
ENST00000350375	2	3	87322702	C	A	Proximal Intron	19.3574	1.48779	2.92476				0.0062734	0.992	0.00392354	0	0.029	0.0201148	ENST00000344265	0.0201148	FALSE	FALSE
ENST00000350375	2	3	87322701	A	T	Proximal Intron	17.7124	1.31266	3.43726				0.00684709	0.986	0.00325283	0	0.067	0.0478687	ENST00000344265	0.0478687	FALSE	FALSE
ENST00000350375	2	3	87322701	A	G	Proximal Intron	17.5493	0	3.80747				0.00695076	0.876	0.00258114	0	0.124	0.0409792	ENST00000344265	0.0409792	FALSE	FALSE
ENST00000350375	2	3	87322701	A	C	Proximal Intron	16.5473	1.44254	3.04928				0.0128803	1.02	0.011259	0	0.051	0.0699762	ENST00000344265	0.0699762	FALSE	FALSE
ENST00000350375	2	3	87322700	C	T	Proximal Intron	16.2423	1.60123	3.29738				0.0122471	1.399	0.000668913	0	0.07	0.0282001	ENST00000344265	0.0282001	FALSE	FALSE
ENST00000350375	2	3	87322700	C	G	Proximal Intron	16.8993	1.32315	3.34008				0.00617216	0.744	0.00268785	0	0.025	0.0470531	ENST00000344265	0.0470531	FALSE	FALSE
ENST00000350375	2	3	87322700	C	A	Proximal Intron	16.7872	1.68735	2.93243				0.00694364	1.136	0.00197497	0	0.114	0.0158626	ENST00000344265	0.0158626	FALSE	FALSE
ENST00000350375	2	3	87322699	A	T	Proximal Intron	18.2798	1.20573	3.08657				0.0224271	1.36	0.00246063	0	0.136	0.0294774	ENST00000344265	0.0294774	FALSE	FALSE
ENST00000350375	2	3	87322699	A	G	Proximal Intron	18.4957	1.24867	3.02361				0.00732188	1.902	0.00106635	0	0.087	0.0570351	ENST00000344265	0.0570351	FALSE	FALSE
ENST00000350375	2	3	87322699	A	C	Proximal Intron	20.7136	1.22094	3.3619				0.014029	2.195	0.00800145	0	0.23	0.0414139	ENST00000344265	0.0414139	FALSE	FALSE
ENST00000350375	2	3	87322698	T	G	Proximal Intron	17.8966	1.29382	3.24021				0.00632343	1.807	0.00231131	0	0.042	0.00798291	ENST00000344265	0.00798291	FALSE	FALSE
ENST00000350375	2	3	87322698	T	C	Proximal Intron	17.5476	1.38366	3.10941				0.0256649	2.343	0.0313929	0.01	0.235	0.0068993	ENST00000344265	0.00658341	FALSE	FALSE
ENST00000350375	2	3	87322698	T	A	Proximal Intron	18.0644	1.46041	2.95551				0.00716408	0.825	0.0118161	0.01	0.572	0.00789142	ENST00000344265	0.00306008	FALSE	FALSE
ENST00000350375	2	3	87322697	A	T	Proximal Intron	15.1637	1.35143	2.90294				0.00621085	2.27	0.0027694	0	0.072	0.0127912	ENST00000344265	0.0127912	FALSE	FALSE
ENST00000350375	2	3	87322697	A	G	Proximal Intron	15.7004	1.14805	3.29231				0.00639706	1.352	0.00090301	0	0.057	0.0142803	ENST00000344265	0.0142803	FALSE	FALSE
ENST00000350375	2	3	87322697	A	C	Proximal Intron	15.0963	1.32388	3.10368				0.00817144	1.881	0.00524388	0	0.148	0.0325163	ENST00000344265	0.0325163	FALSE	FALSE
ENST00000350375	2	3	87322696	A	T	Proximal Intron	14.7804	1.75913	2.77807		0		0.00620071	1.075	0.00140649	0	0.026	0.00101647	ENST00000344265	0.00140649	FALSE	FALSE
ENST00000350375	2	3	87322696	A	G	Proximal Intron	15.5018	1.18025	3.11351		0.00806452		0.00622684	2.279	0.00169164	0	0.064	0.00127476	ENST00000344265	0.00169164	FALSE	FALSE
ENST00000350375	2	3	87322696	A	C	Proximal Intron	14.1753	1.58926	3.1914		0.00403226		0.00806383	1.796	0.0301779	0.01	0.43	0.00856557	ENST00000344265	0.00856557	FALSE	FALSE
ENST00000350375	2	3	87322695	A	T	Proximal Intron	16.0765	1.48471	3.10499		0.00403226		0.00646626	0.951	0.00287122	0	0.081	0.0103142	ENST00000344265	0.0103142	FALSE	FALSE
ENST00000350375	2	3	87322695	A	G	Proximal Intron	16.5852	1.50676	3.00853		0.016129		0.00693793	2.053	0.002774	0	0.085	0.000248636	ENST00000344265	0.0006392	FALSE	FALSE
ENST00000350375	2	3	87322695	A	C	Proximal Intron	14.6198	1.69714	2.96505		0.00806452		0.00648993	1.501	0.0181929	0.01	0.015	0.00366255	ENST00000344265	0.00366255	FALSE	FALSE
ENST00000350375	2	3	87322694	A	T	Proximal Intron	14.6225	1.46943	2.74408		0.016129		0.00646271	1.526	0.00137543	0	0.089	0.015582	ENST00000344265	0.015582	FALSE	FALSE
ENST00000350375	2	3	87322694	A	G	Proximal Intron	16.0904	1.59086	3.31753		0.00806452		0.00652276	0.932	0.00185094	0	0.07	0.0079422	ENST00000344265	0.0079422	FALSE	FALSE
ENST00000350375	2	3	87322694	A	C	Proximal Intron	15.4884	1.43279	2.84198		0.00806452		0.00645669	1.243	0.0216624	0.01	0.019	0.00312512	ENST00000344265	0.00312512	FALSE	FALSE
ENST00000350375	2	3	87322693	A	T	Proximal Intron	15.096	1.39303	2.94097		0.0806452		0.0169839	2.227	0.00256699	0.01	0.364	0.0561094	ENST00000344265	0.0561094	FALSE	FALSE
ENST00000350375	2	3	87322693	A	C	Proximal Intron	15.0994	1.65084	2.81577		0.0241935		0.00693751	1.309	0.0104812	0	0.022	0.000329306	ENST00000344265	0.00743452	FALSE	FALSE
ENST00000350375	2	3	87322692	C	T	Proximal Intron	16.7608	1.43248	3.05438		0.00403226		0.00609963	1.674	0.000536878	0	0.02	0.0444	ENST00000344265	0.0444	FALSE	FALSE
ENST00000350375	2	3	87322692	C	G	Proximal Intron	17.9855	1.64577	3.28956		0.00403226		0.00664085	1.408	0.00142894	0.01	0.053	0.0529933	ENST00000344265	0.0529933	FALSE	FALSE
ENST00000350375	2	3	87322692	C	A	Proximal Intron	16.3623	1.46236	2.66903		0.00403226		0.00703711	1.138	0.00280946	0.01	0.136	0.033629	ENST00000344265	0.033629	FALSE	FALSE
ENST00000350375	2	3	87322691	T	G	Proximal Intron	17.2519	1.32059	2.86496		0.00806452		0.00726393	1.351	0.00393158	0.01	0.429	0.00455365	ENST00000344265	0.00197306	FALSE	FALSE
ENST00000350375	2	3	87322691	T	C	Proximal Intron	15.956	1.20771	2.84646		0.00806452		0.00632839	2.532	0.0156509	0	0.034	0.000315294	ENST00000344265	0.00276256	FALSE	FALSE
ENST00000350375	2	3	87322691	T	A	Proximal Intron	15.2442	1.23353	3.31365		0.00806452		0.00920391	2.967	0.020956	0.02	0.158	0.00315674	ENST00000344265	0.00315674	FALSE	FALSE
ENST00000350375	2	3	87322690	T	G	Proximal Intron	17.5176	1.81048	2.9136		0.00403226		0.00666199	1.315	0.00202498	0	0.026	0.0324067	ENST00000344265	0.0324067	FALSE	FALSE
ENST00000350375	2	3	87322690	T	C	Proximal Intron	16.7874	1.46215	2.96471		0.00403226		0.00823936	1.156	0.000359541	0	0.102	0.0368638	ENST00000344265	0.0368638	FALSE	FALSE
ENST00000350375	2	3	87322690	T	A	Proximal Intron	16.211	1.7806	3.36622		0.00403226		0.00837239	1.328	9.55057e-05	0.01	0.363	0.0128663	ENST00000344265	0.0128663	FALSE	FALSE
ENST00000350375	2	3	87322689	T	G	Proximal Intron	16.767	1.63946	3.1552		0.00806452		0.00628248	2.392	0.0514119	0.08	0.021	0.000129849	ENST00000344265	0.00632405	FALSE	FALSE
ENST00000350375	2	3	87322689	T	C	Proximal Intron	17.0468	1.64142	3.03658		0.0362903		0.0209857	1.787	0.00749725	0.02	0.145	0.00962242	ENST00000344265	0.00170567	FALSE	FALSE
ENST00000350375	2	3	87322689	T	A	Proximal Intron	16.7884	1.4336	2.77602		0.00403226		0.00639427	1.353	0.019332	0.03	0.036	0.00101032	ENST00000344265	0.00101032	FALSE	FALSE
ENST00000350375	2	3	87322688	A	T	Proximal Intron	17.4714	1.47276	3.25319		0.00806452		0.00624257	2.042	0.00325729	0	0.033	0.0313779	ENST00000344265	0.0313779	FALSE	FALSE
ENST00000350375	2	3	87322688	A	G	Proximal Intron	17.9979	1.04454	2.57438		0.00403226		0.00632783	1.513	0.00344074	0	0.051	0.0373236	ENST00000344265	0.0373236	FALSE	FALSE
ENST00000350375	2	3	87322688	A	C	Proximal Intron	18.4768	1.36418	3.06376		0.0322581		0.0122366	1.191	0.000584761	0.01	0.149	0.0297594	ENST00000344265	0.0297594	FALSE	FALSE
ENST00000350375	2	3	87322687	T	G	Proximal Intron	18.2002	1.4877	2.70712		0.00806452		0.00633431	2.13	0.00380355	0.01	0.006	0.00827593	ENST00000344265	0.00827593	FALSE	FALSE
ENST00000350375	2	3	87322687	T	C	Proximal Intron	15.7855	1.27667	3.31769		0		0.00630878	1.956	0.0200652	0	0.005	0.00131045	ENST00000344265	0.00592279	FALSE	FALSE
ENST00000350375	2	3	87322687	T	A	Proximal Intron	16.9235	1.31428	3.31966		0		0.00695545	1.893	0.0221716	0.05	0.038	0.00292772	ENST00000344265	0.00292772	FALSE	FALSE
ENST00000350375	2	3	87322686	T	G	Proximal Intron	17.8361	1.614	3.29485		0.0241935		0.0082832	1.29	0.00549817	0.01	0.12	0.00772375	ENST00000344265	0.00772375	FALSE	FALSE
ENST00000350375	2	3	87322686	T	A	Proximal Intron	15.4979	1.91168	3.24107		0.0241935		0.00792401	1.527	0.0248469	0.09	0.095	0.00189544	ENST00000344265	0.00189544	FALSE	FALSE
ENST00000350375	2	3	87322685	T	G	Proximal Intron	18.7658	1.62674	2.71388		0.0322581		0.00982961	2.334	0.04672	0.07	0.39	0.000239306	ENST00000344265	0.00633126	FALSE	FALSE
ENST00000350375	2	3	87322685	T	C	Proximal Intron	21.7123	1.33025	2.96707		0.0201613		0.0204802	1.905	0.00165399	0	0.163	0.00339729	ENST00000344265	0.00339729	FALSE	FALSE
ENST00000350375	2	3	87322685	T	A	Proximal Intron	16.1639	1.5142	2.91367		0.0201613		0.00752509	2.673	0.0106615	0.05	0.006	4.3318e-05	ENST00000344265	0.000423968	FALSE	FALSE
ENST00000350375	2	3	87322684	T	G	Proximal Intron	19.3036	2.0023	2.95525		0.00403226		0.00732795	1.78	0.00284535	0	0.433	0.000943005	ENST00000344265	0.00284535	FALSE	FALSE
ENST00000350375	2	3	87322684	T	C	Proximal Intron	15.7571	1.38363	3.25267		0.0322581		0.00793763	1.861	0.000468807	0	0.171	0.00135887	ENST00000344265	0.00135887	FALSE	FALSE
ENST00000350375	2	3	87322684	T	A	Proximal Intron	15.6968	1.62756	3.10328		0.00403226		0.00744754	1.773	0.00869644	0	0.356	0.00108774	ENST00000344265	0.00151324	FALSE	FALSE
ENST00000350375	2	3	87322683	G	T	Proximal Intron	16.2419	1.5697	2.94762		0.00403226		0.00817106	1.751	0.00200277	0	0.077	0.00200277	ENST00000344265	0.00200277	FALSE	FALSE
ENST00000350375	2	3	87322683	G	C	Proximal Intron	17.9203	1.69889	3.34336		0.0282258		0.00851367	1.611	0.0046303	0.01	0.153	0.0284244	ENST00000344265	0.0284244	FALSE	FALSE
ENST00000350375	2	3	87322683	G	A	Proximal Intron	14.2669	1.55312	3.24552		0		0.00756306	2.333	0.00768739	0.02	0.313	0.00625423	ENST00000344265	0.00307806	FALSE	FALSE
ENST00000350375	2	3	87322682	C	T	Proximal Intron	16.2549	1.30663	2.37781		0.00806452		0.00928495	1.109	0.00289809	0.01	0.385	0.0479352	ENST00000344265	0.0479352	FALSE	FALSE
ENST00000350375	2	3	87322682	C	G	Proximal Intron	17.9558	1.40751	2.89171		0.00806452		0.00941727	1.476	0.00277346	0.01	0.24	0.0376443	ENST00000344265	0.0376443	FALSE	FALSE
ENST00000350375	2	3	87322682	C	A	Proximal Intron	15.4916	1.56343	2.96391		0.00806452		0.00964619	1.953	0.197447	0.22	0.415	0.000222012	ENST00000344265	0.0133074	FALSE	FALSE
ENST00000350375	2	3	87322681	T	G	Proximal Intron	16.8362	1.04663	2.7619		0.0403226		0.00950735	2.616	0.00379483	0	0.185	0.01818	ENST00000344265	0.01818	FALSE	FALSE
ENST00000350375	2	3	87322681	T	C	Proximal Intron	17.5684	1.32479	2.95839		0.0282258		0.00970768	1.773	0.015558	0	0.176	0.00026145	ENST00000344265	0.0113426	FALSE	FALSE
ENST00000350375	2	3	87322681	T	A	Proximal Intron	15.3022	1.30833	2.8918		0.0282258		0.0490151	1.673	0.00631335	0.02	0.112	0.0362478	ENST00000344265	0.0362478	FALSE	FALSE
ENST00000350375	2	3	87322680	T	C	Proximal Intron	16.1173	1.45493	2.9413		0.00806452		0.0194013	1.521	0.00359874	0.01	0.356	0.0556105	ENST00000344265	0.0556105	FALSE	FALSE
ENST00000350375	2	3	87322680	T	A	Proximal Intron	16.0449	1.08944	3.50803		0.00403226		0.00737724	1.006	0.000922104	0	0.483	0.00458503	ENST00000344265	0.000922104	FALSE	FALSE
ENST00000350375	2	3	87322679	A	T	Proximal Intron	17.8713	1.12639	2.94357		0.0241935		0.00948705	1.795	0.00762689	0	0.111	0.0226769	ENST00000344265	0.0226769	FALSE	FALSE
ENST00000350375	2	3	87322679	A	G	Proximal Intron	18.899	1.1958	2.98304		0.0241935		0.0101643	1.929	0.0332705	0.02	0.289	0.00022807	ENST00000344265	0.0122919	FALSE	FALSE
ENST00000350375	2	3	87322679	A	C	Proximal Intron	20.2305	1.11557	2.74463		0.0443548		0.0601564	2.129	0.0182133	0.01	0.863	0.0893708	ENST00000344265	0.0893708	FALSE	FALSE
ENST00000350375	2	3	87322678	C	T	Proximal Intron	17.4237	1.54253	2.84039		0.00403226		0.00724997	2.162	0.00136134	0.01	0.055	0.0164469	ENST00000344265	0.0164469	FALSE	FALSE
ENST00000350375	2	3	87322678	C	G	Proximal Intron	18.3316	1.73835	3.20575		0.00403226		0.00686236	1.741	0.00439617	0.03	0.036	0.0189439	ENST00000344265	0.0189439	FALSE	FALSE
ENST00000350375	2	3	87322678	C	A	Proximal Intron	19.2145	1.29536	2.98066		0.00403226		0.00812715	2.088	0.00305811	0.01	0.274	0.00429362	ENST00000344265	0.00429362	FALSE	FALSE
ENST00000350375	2	3	87322677	A	C	Proximal Intron	22.2017	0.968385	3.27329		0.0241935		0.00736484	2.332	0.0115328	0.01	0.429	0.123405	ENST00000344265	0.123405	FALSE	FALSE
ENST00000350375	2	3	87322676	C	T	Proximal Intron	16.1901	1.72561	3.03365		0.00403226		0.0148256	2.264	0.0173467	0.03	0.068	0.00620323	ENST00000344265	0.00830808	FALSE	FALSE
ENST00000350375	2	3	87322676	C	G	Proximal Intron	16.8544	1.38155	2.9238		0.00403226		0.00721953	2.523	0.00955167	0	0.066	0.0195309	ENST00000344265	0.0195309	FALSE	FALSE
ENST00000350375	2	3	87322676	C	A	Proximal Intron	16.2696	1.4624	3.09958		0.00403226		0.00826773	1.611	0.00789618	0.04	0.237	0.00259751	ENST00000344265	0.00789618	FALSE	FALSE
ENST00000350375	2	3	87322675	A	T	Proximal Intron	17.6946	2.80112	3.08387		0.0362903		0.045279	2.716	0.204947	0.24	0.620333	1.66955e-05	ENST00000344265	0.0357343	FALSE	FALSE
ENST00000350375	2	3	87322675	A	G	Proximal Intron	18.5009	1.15713	2.74361		0.0362903		0.0199897	2.619	0.00306827	0.01	0.241	0.0843529	ENST00000344265	0.0843529	FALSE	FALSE
ENST00000350375	2	3	87322675	A	C	Proximal Intron	21.7902	0.953359	2.91942		0.0362903		0.0130951	2.25	0.0070492	0.01	0.19	0.0518717	ENST00000344265	0.0518717	FALSE	FALSE
ENST00000350375	2	3	87322674	G	T	Proximal Intron	16.647	2.36842	2.21491		0.0282258		0.0268671	2.612	0.124722	0.14	0.137	0.0101594	ENST00000344265	0.0101594	FALSE	FALSE
ENST00000350375	2	3	87322674	G	C	Proximal Intron	16.7406	1.39343	2.81514		0.0282258		0.160733	2.587	0.0171986	0.05	0.723	0.0171986	ENST00000344265	0.0171986	FALSE	FALSE
ENST00000350375	2	3	87322674	G	A	Proximal Intron	17.4361	1.37307	3.01856		0.0282258		0.0251411	3.096	0.0138779	0.07	0.179	0.00235343	ENST00000344265	0.00235026	FALSE	FALSE
ENST00000350375	2	3	87322673	A	T	Proximal Intron	16.696	1.91512	3.07347		0.0564516		0.00953725	2.204	0.0560233	0.09	0.451	0.0064924	ENST00000344265	0.0123143	FALSE	FALSE
ENST00000350375	2	3	87322673	A	C	Proximal Intron	15.0152	0.955911	2.87877		0.0282258		0.009924	2.7	0.016636	0	0.288	0.0679353	ENST00000344265	0.0679353	FALSE	FALSE
ENST00000350375	2	3	87322672	A	T	Proximal Intron	19.3557	1.05444	2.68797		0.0806452		0.0103563	1.812	0.0125064	0.01	0.489	0.133069	ENST00000344265	0.133069	FALSE	FALSE
ENST00000350375	2	3	87322672	A	G	Proximal Intron	18.3945	1.01609	2.97929		0.0524194		0.0095748	2.026	0.0116875	0	0.122	0.120729	ENST00000344265	0.120729	FALSE	FALSE
ENST00000350375	2	3	87322672	A	C	Proximal Intron	18.2552	1.08924	2.90873		0.0524194		0.0101796	1.527	0.0257009	0.01	0.243	0.256148	ENST00000344265	0.256148	FALSE	FALSE
ENST00000350375	2	3	87322671	C	T	Proximal Intron	18.1434	2.84336	3.32188		0.0806452		0.0159113	1.527	0.168399	0.22	0.152	0.00147876	ENST00000344265	0.0306168	FALSE	FALSE
ENST00000350375	2	3	87322671	C	G	Proximal Intron	18.4734	1.31165	3.08512		0.0645161		0.015676	1.564	0.0304312	0.04	0.18	0.000909319	ENST00000344265	0.0304312	FALSE	FALSE
ENST00000350375	2	3	87322671	C	A	Proximal Intron	17.4162	7.5854	2.6748		0.0645161		0.0159113	1.375	0.262326	0.32	0.22	0.00124819	ENST00000344265	0.0551369	TRUE	FALSE
ENST00000350375	2	3	87322670	T	G	Proximal Intron	15.731	1.07838	3.10202		0.0645161		0.00901663	1.465	0.0129505	0.01	0.2	0.144292	ENST00000344265	0.144292	FALSE	FALSE
ENST00000350375	2	3	87322670	T	C	Proximal Intron	20.599	0.944931	2.73872		0.0806452		0.00823233	1.49	0.014816	0.01	0.234	0.246575	ENST00000344265	0.246575	FALSE	FALSE
ENST00000350375	2	3	87322670	T	A	Proximal Intron	15.6298	1.37557	3.11394		0.0645161		0.00826951	2.132	0.0100597	0.06	0.366	0.0132516	ENST00000344265	0.0132516	FALSE	FALSE
ENST00000350375	2	3	87322669	T	C	Proximal Intron	17.0485	1.23477	3.20656		0.0241935		0.0103911	1.17	0.0161576	0.01	0.527	0.121704	ENST00000344265	0.121704	FALSE	FALSE
ENST00000350375	2	3	87322669	T	A	Proximal Intron	15.2676	2.64499	2.94076		0.0282258		0.0103832	1.225	0.110198	0.18	0.237	0.000319496	ENST00000344265	0.0135539	FALSE	FALSE
ENST00000350375	2	3	87322668	A	T	Proximal Intron	16.1233	2.15361	2.9943		0.0241935	0.00678059	0.00948217	1.005	0.0138936	0.06	0.068	0.00465532	ENST00000344265	0.0047915	FALSE	FALSE
ENST00000350375	2	3	87322668	A	G	Proximal Intron	17.3694	1.32223	3.33156		0.0201613	0.0171487	0.0103624	0.586	0.0116172	0.05	0.446	0.0575822	ENST00000344265	0.0575822	FALSE	FALSE
ENST00000350375	2	3	87322668	A	C	Proximal Intron	16.8892	1.34154	3.22168		0.0806452	0.0078677	0.0103624	1.47	0.0127679	0.01	0.781	0.086675	ENST00000344265	0.086675	FALSE	FALSE
ENST00000350375	2	3	87322667	G	T	Proximal Intron	17.16	1.25306	3.12292		0.0645161	0.000105617	0.0168843	1.706	0.086745	0.02	0.172	5.07456e-05	ENST00000344265	0.00402093	FALSE	FALSE
ENST00000350375	2	3	87322667	G	C	Proximal Intron	15.6176	1.36233	3.29621		0.0645161	0.010476	0.0185449	1.314	0.0283165	0.01	0.179	0.0283165	ENST00000344265	0.0283165	FALSE	FALSE
ENST00000350375	2	3	87322667	G	A	Proximal Intron	16.1551	1.89472	2.84526		0.0806452	0.0245138	0.0170138	1.583	0.0819015	0.05	0.246	7.41604e-05	ENST00000344265	0.00357628	FALSE	FALSE
ENST00000350375	2	3	87322666	G	T	Proximal Intron	15.5952	1.45689	2.93885		0.0282258	0.0360561	0.00918564	1.704	0.100542	0.08	0.318	0.00491718	ENST00000344265	0.00799128	FALSE	FALSE
ENST00000350375	2	3	87322666	G	C	Proximal Intron	15.5582	1.37981	2.86377		0.0241935	0.0390426	0.0094658	1.804	0.0199951	0.01	0.133	0.0199951	ENST00000344265	0.0199951	FALSE	FALSE
ENST00000350375	2	3	87322666	G	A	Proximal Intron	15.5697	2.03161	3.067		0.0282258	0.0214511	0.0100957	1.86	0.10655	0.09	0.164	0.000154813	ENST00000344265	0.0137859	FALSE	FALSE
ENST00000350375	2	3	87322665	A	T	Proximal Intron	17.8548	1.21989	2.94303		0.0806452	0.0323057	0.0301172	1.809	0.00312071	0	0.258	0.0773168	ENST00000344265	0.0773168	FALSE	FALSE
ENST00000350375	2	3	87322665	A	G	Proximal Intron	18.1247	1.57079	3.09706		0.0806452	0.0365169	0.0339222	1.231	0.0146608	0.01	0.13	0.137847	ENST00000344265	0.137847	FALSE	FALSE
ENST00000350375	2	3	87322665	A	C	Proximal Intron	16.6889	1.23328	2.77143		0.0806452	0.042548	0.0301244	1.498	0.0270506	0	0.138	0.119035	ENST00000344265	0.119035	FALSE	FALSE
ENST00000350375	2	3	87322664	A	T	Proximal Intron	15.5665	1.5533	3.14383		0.0282258	0.0422552	0.00875551	2.3	0.114493	0.02	0.251	5.10488e-05	ENST00000344265	0.00740853	FALSE	FALSE
ENST00000350375	2	3	87322664	A	G	Proximal Intron	16.6513	1.32614	3.07109		0.0362903	0.0130059	0.00817933	1.996	0.00166789	0.01	0.362	0.0754377	ENST00000344265	0.0754377	FALSE	FALSE
ENST00000350375	2	3	87322664	A	C	Proximal Intron	17.846	1.28186	3.09408		0.0241935	0.0114008	0.00829181	1.698	0.00885198	0.01	0.359	0.00885198	ENST00000344265	0.00885198	FALSE	FALSE
ENST00000350375	2	3	87322663	T	G	Proximal Intron	16.9256	2.29398	2.92215		0.0241935	0.0364446	0.0075214	1.877	0.089985	0.09	0.507	0.000263331	ENST00000344265	0.0335712	FALSE	FALSE
ENST00000350375	2	3	87322663	T	C	Proximal Intron	14.8444	1.58534	3.09192		0.016129	0.0210188	0.00761516	2.374	0.0132644	0.12	0.305	0.000710001	ENST00000344265	0.00474277	FALSE	FALSE
ENST00000350375	2	3	87322663	T	A	Proximal Intron	16.1281	3.19594	3.47433		0.016129	0.00655482	0.00839706	2.416	0.190654	0.2	0.25	9.61307e-05	ENST00000344265	0.0245997	FALSE	FALSE
ENST00000350375	2	3	87322662	A	T	Proximal Intron	16.3145	1.07112	3.39723		0.0967742	0.026633	0.0142611	1.256	0.00912809	0.03	0.41	0.0456955	ENST00000344265	0.0456955	FALSE	FALSE
ENST00000350375	2	3	87322662	A	G	Proximal Intron	18.4172	1.16779	3.01536		0.0524194	0.00307446	0.0141076	0.426	0.00473558	0.01	0.183	0.0283662	ENST00000344265	0.0283662	FALSE	FALSE
ENST00000350375	2	3	87322662	A	C	Proximal Intron	19.748	1.21088	3.30649		0.266129	0.0468661	0.0142857	1.299	0.177765	0.05	0.9	0.500274	ENST00000344265	0.500274	FALSE	FALSE
ENST00000350375	2	3	87322661	T	C	Proximal Intron	15.4324	1.75734	3.60115		0.0362903	0.00626957	0.00904789	1.703	0.0324308	0.08	0.226	0.000263349	ENST00000344265	0.00717533	FALSE	FALSE
ENST00000350375	2	3	87322661	T	A	Proximal Intron	16.8723	4.90099	2.47855		0.0524194	0.0233529	0.00825502	2.851	0.235219	0.26	0.166	2.79597e-05	ENST00000344265	0.046466	TRUE	FALSE
ENST00000350375	2	3	87322660	G	T	Proximal Intron	16.4404	1.37589	3.02809		0.0806452	0.0209753	0.0168118	1.754	0.0255993	0.01	0.245	0.00176512	ENST00000344265	0.00790787	FALSE	FALSE
ENST00000350375	2	3	87322660	G	C	Proximal Intron	19.0938	0.764102	4.02326		0.403226	0.0291971	0.0166821	2.004	0.738513	0.46	0.986	0.738513	ENST00000344265	0.738513	FALSE	FALSE
ENST00000350375	2	3	87322660	G	A	Proximal Intron	15.6438	2.48834	3.2462		0.0564516	5.4778e-05	0.016881	1.622	0.173815	0.2	0.165	1.58785e-05	ENST00000344265	0.0299101	FALSE	FALSE
ENST00000350375	2	3	87322659	T	G	Proximal Intron	16.6168	2.69172	2.984		0.0806452	0.00192197	0.016989	2.627	0.113498	0.19	0.467	1.26898e-05	ENST00000344265	0.0154899	FALSE	FALSE
ENST00000350375	2	3	87322659	T	C	Proximal Intron	16.1992	1.94684	3.08786		0.0645161	0.0162066	0.015523	1.697	0.00623538	0.03	0.177	0.0222704	ENST00000344265	0.0222704	FALSE	FALSE
ENST00000350375	2	3	87322659	T	A	Proximal Intron	17.0251	5.68976	3.08206		0.0564516	0.0287488	0.0162232	2.277	0.213169	0.28	0.232	1.76709e-05	ENST00000344265	0.0391884	TRUE	FALSE
ENST00000350375	2	3	87322658	A	T	Proximal Intron	16.7534	1.13965	3.14185		0.120968	0.0167226	0.0329255	2.629	0.0160453	0.01	0.149	0.184908	ENST00000344265	0.184908	FALSE	FALSE
ENST00000350375	2	3	87322658	A	G	Proximal Intron	16.7872	1.26788	3.13611		0.0927419	0.0238879	0.0321106	2.347	0.015437	0.01	0.695	0.123532	ENST00000344265	0.123532	FALSE	FALSE
ENST00000350375	2	3	87322658	A	C	Proximal Intron	16.8738	1.25687	3.97502		0.78629	0.0141946	0.0318651	2.844	0.36854	0.2	0.944	0.507373	ENST00000344265	0.507373	FALSE	FALSE
ENST00000350375	2	3	87322657	A	T	Proximal Intron	16.1522	1.0174	3.26923		0.241935	0.0238559	0.0153529	2.69	0.031038	0.02	0.234	0.319014	ENST00000344265	0.319014	FALSE	FALSE
ENST00000350375	2	3	87322657	A	G	Proximal Intron	17.2515	1.11561	2.96221		0.133065	0.0130476	0.0154084	2.626	0.0214873	0.04	0.332	0.137364	ENST00000344265	0.137364	FALSE	FALSE
ENST00000350375	2	3	87322657	A	C	Proximal Intron	14.5386	1.26502	3.25888		0.209677	0.0267342	0.0154034	2.683	0.030548	0.02	0.152	0.259933	ENST00000344265	0.259933	FALSE	FALSE
ENST00000350375	2	3	87322656	A	T	Intron Near Junction	17.8055	1.09397	3.15603		0.189516	0.0200137	0.0683683	2.646	0.0138785	0.03	0.591	0.15379	ENST00000344265	0.15379	FALSE	FALSE
ENST00000350375	2	3	87322656	A	G	Intron Near Junction	17.8953	2.05223	3.31181		0.120968	0.00869218	0.0684976	2.498	0.0626673	0.09	0.918	4.46044e-05	ENST00000344265	0.0233379	FALSE	FALSE
ENST00000350375	2	3	87322656	A	C	Intron Near Junction	16.0906	1.05377	3.52496		0.125	0.016467	0.0684323	2.686	0.0144403	0.01	0.767	0.100939	ENST00000344265	0.100939	FALSE	FALSE
ENST00000350375	2	3	87322655	A	T	Intron Near Junction	14.8873	1.22182	3.33191		0.270161	0.014042	0.0310645	2.623	0.0475197	0.01	0.574	0.349797	ENST00000344265	0.349797	FALSE	FALSE
ENST00000350375	2	3	87322655	A	G	Intron Near Junction	18.4537	1.23657	2.83326		0.141129	0.0310778	0.0345913	2.292	0.0109026	0.02	0.896	0.0598337	ENST00000344265	0.0598337	FALSE	FALSE
ENST00000350375	2	3	87322655	A	C	Intron Near Junction	16.064	1.0155	2.93624		0.157258	0.00842768	0.0322134	2.107	0.0337288	0.02	0.203	0.303292	ENST00000344265	0.303292	FALSE	FALSE
ENST00000350375	2	3	87322654	G	T	Intron Near Junction	55.4926	1.53195	2.91904		0.149194	0.0598262	0.0423673	1.967	0.0477505	0.08	0.326	0.0881983	ENST00000344265	0.0881983	TRUE	FALSE
ENST00000350375	2	3	87322654	G	C	Intron Near Junction	54.0352	1.77266	2.94252		0.145161	0.075528	0.0381563	2.56	0.0515706	0.06	0.525	0.00197943	ENST00000344265	0.0515706	TRUE	FALSE
ENST00000350375	2	3	87322654	G	A	Intron Near Junction	42.9458	5.19822	3.43637		0.0887097	0.0337277	0.0404509	2.243	0.105166	0.15	0.209	0.000581039	ENST00000344265	0.0575416	TRUE	FALSE
ENST00000350375	2	3	87322653	A	G	Intron Near Junction	61.002	1.70948	2.48594		0.120968	0.0997572	0.0332947	1.4	0.0838947	0.11	0.566	0.00136339	ENST00000344265	0.0838947	TRUE	FALSE
ENST00000350375	2	3	87322653	A	C	Intron Near Junction	63.396	0.729952	2.14031		0.209677	0.101309	0.0367673	2.232	0.110849	0.15	0.597	0.211312	ENST00000344265	0.211312	TRUE	FALSE
ENST00000350375	2	3	87322652	A	T	Intron Near Junction	13.5815	1.00368	3.38974		0.157258	0.0515904	0.0279116	2.928	0.0431772	0.01	0.632	0.441565	ENST00000344265	0.441565	FALSE	FALSE
ENST00000350375	2	3	87322652	A	G	Intron Near Junction	16.4496	1.7926	2.66914		0.141129	0.0209308	0.0298276	2.32	0.0438786	0.04	0.655	9.59224e-05	ENST00000344265	0.0329899	FALSE	FALSE
ENST00000350375	2	3	87322652	A	C	Intron Near Junction	15.5054	1.39368	3.08862		0.169355	0.00324621	0.0297832	2.521	0.0288262	0.01	0.448	0.406598	ENST00000344265	0.406598	FALSE	FALSE
ENST00000350375	2	3	87322651	T	G	Intron Near Junction	35.2752	20.3471	2.18613		0.141129	0.0884416	0.0346329	1.789	0.365197	0.38	0.61	2.87381e-05	ENST00000344265	0.224957	TRUE	FALSE
ENST00000350375	2	3	87322651	T	C	Intron Near Junction	49.1956	10.5843	2.57638		0.141129	0.0722585	0.0336947	1.509	0.209608	0.24	0.742	0.000945702	ENST00000344265	0.159234	TRUE	TRUE
ENST00000350375	2	3	87322651	T	A	Intron Near Junction	16.3996	38.8322	3.04652		0.125	0.049534	0.0345629	2.383	0.44347	0.55	0.379	0.000128119	ENST00000344265	0.316439	TRUE	FALSE
ENST00000350375	2	3	87322650	G	T	Intron Near Junction	16.6235	6.87109	2.96276		0.133065	0.0280525	0.0214807	1.957	0.177689	0.25	0.415	0.00422663	ENST00000344265	0.0118756	TRUE	FALSE
ENST00000350375	2	3	87322650	G	A	Intron Near Junction	22.6999	1.29491	4.14123		0.112903	0.0117519	0.0224496	1.53	0.0611705	0.03	0.738	0.000260714	ENST00000344265	0.0255843	FALSE	FALSE
ENST00000350375	2	3	87322649	G	T	Intron Near Junction	17.7014	1.09871	3.23738		0.701613	0.0116765	0.0311699	2.723	0.0349003	0.02	0.711	0.448272	ENST00000344265	0.448272	FALSE	FALSE
ENST00000350375	2	3	87322649	G	C	Intron Near Junction	15.7477	1.1402	3.6637		0.822581	0.0281248	0.0265602	2.996	0.048229	0.01	0.492	0.516741	ENST00000344265	0.516741	FALSE	FALSE
ENST00000350375	2	3	87322649	G	A	Intron Near Junction	16.6115	1.16267	3.23084		0.209677	0.0268576	0.0336648	1.783	0.0110451	0.02	0.926	0.100033	ENST00000344265	0.100033	FALSE	FALSE
ENST00000350375	2	3	87322648	T	G	Essential Splice	17.7103	1.02124	4.07334		0.884532	0.0414248	0.0250801	3.233	0.0715917	0.02	0.8978	0.528132	ENST00000344265	0.528132	FALSE	FALSE
ENST00000350375	2	3	87322648	T	C	Essential Splice	16.9295	1.13679	2.77704		0.882353	0.00418335	0.0257593	3.218	0.0535594	0.02	0.9082	0.528132	ENST00000344265	0.528132	FALSE	FALSE
ENST00000350375	2	3	87322648	T	A	Essential Splice	15.2652	0.982661	3.66568		0.876906	0.0687543	0.0265894	3.206	0.0684434	0.02	0.545	0.528135	ENST00000344265	0.528135	FALSE	FALSE
ENST00000350375	2	3	87322647	C	T	Essential Splice	14.3918	0.989752	3.43933		0.810458	0.030821	0.013338	3.287	0.066529	0.02	0.859	0.528134	ENST00000344265	0.528134	FALSE	FALSE
ENST00000350375	2	3	87322647	C	G	Essential Splice	16.5832	0.985761	3.06583		0.821351	0.0401976	0.0170141	3.119	0.0651121	0.01	0.4	0.528122	ENST00000344265	0.528122	FALSE	FALSE
ENST00000350375	2	3	87322647	C	A	Essential Splice	14.8834	1.09604	3.51163		0.810458	0.0827061	0.0170141	3.213	0.051202	0.02	0.826	0.528132	ENST00000344265	0.528132	FALSE	FALSE
ENST00000350375	2	3	87322646	A	T	Exon Near Junction	15.7928	11.2283	2.70159			0.00553	0.0947841	1.899	0.313409	0.34	0.548	8.47213e-05	ENST00000344265	0.113286	TRUE	FALSE
ENST00000350375	2	3	87322646	A	G	Exon Near Junction	16.6344	5.97653	2.50511			0.00688438	0.102804	0.971	0.201185	0.23	0.624	4.95542e-05	ENST00000344265	0.0497867	TRUE	FALSE
ENST00000350375	2	3	87322646	A	C	Exon Near Junction	19.8697	27.9686	2.70623			0.0370903	0.0892005	2.281	0.439296	0.54	0.865	0.000141285	ENST00000344265	0.214375	TRUE	FALSE
ENST00000350375	2	3	87322645	G	T	Exon Near Junction	18.4666	1.86934	3.08359			0.0596909	0.0210261	1.516	0.0476372	0.07	0.583	0.00107276	ENST00000344265	0.0323565	FALSE	FALSE
ENST00000350375	2	3	87322645	G	C	Exon Near Junction	14.7187	9.63772	3.1522			0.0281688	0.0207667	1.279	0.20602	0.22	0.521	0.00037072	ENST00000344265	0.0542794	TRUE	FALSE
ENST00000350375	2	3	87322645	G	A	Exon Near Junction	14.8883	2.71701	2.92266			0.0226463	0.0205275	1.272	0.133829	0.11	0.374	0.000155859	ENST00000344265	0.0359219	FALSE	FALSE
ENST00000350375	2	3	87322644	G	T	Exon Near Junction	15.6089	1.56103	3.24848			0.058239	0.00945347	1.179	0.0391943	0.01	0.476	0.0113699	ENST00000344265	0.0391943	FALSE	FALSE
ENST00000350375	2	3	87322644	G	C	Exon Near Junction	14.9679	2.39641	3.06348			0.00540681	0.00891009	2.342	0.0628188	0.07	0.367	0.00420731	ENST00000344265	0.0502464	FALSE	FALSE
ENST00000350375	2	3	87322644	G	A	Exon Near Junction	13.3614	1.39844	2.86388			0.0769196	0.00944831	2.049	0.0066116	0	0.251	0.0357334	ENST00000344265	0.0357334	FALSE	FALSE
ENST00000350375	2	3	87322643	G	T	Exon Near Junction	15.5464	0.976685	2.82246			0.033703	0.0169579	2.182	0.0116608	0.01	0.442	0.114446	ENST00000344265	0.114446	FALSE	FALSE
ENST00000350375	2	3	87322643	G	C	Exon Near Junction	16.3636	1.29751	2.8787			0.0141899	0.0160025	2.412	0.100527	0.04	0.378	0.0115924	ENST00000344265	0.0314753	FALSE	FALSE
ENST00000350375	2	3	87322643	G	A	Exon Near Junction	14.1434	1.23833	3.33757			0.0253471	0.0169579	2.045	0.0299982	0	0.453	0.225109	ENST00000344265	0.225109	FALSE	FALSE
ENST00000350375	2	3	87322642	T	G	Exon Near Junction	15.7225	1.01262	3.15747			0.0365478	0.00837528	2.111	0.0326254	0.01	0.197	0.142713	ENST00000344265	0.142713	FALSE	FALSE
ENST00000350375	2	3	87322642	T	C	Exon Near Junction	15.6112	1.99383	2.91037			0.0176051	0.00703476	2.318	0.0456738	0.04	0.269	0.00579025	ENST00000344265	0.00579025	FALSE	FALSE
ENST00000350375	2	3	87322642	T	A	Exon Near Junction	13.7388	1.19609	2.99472			0.065662	0.00783112	1.89	0.0366885	0	0.185	0.208156	ENST00000344265	0.208156	FALSE	FALSE
ENST00000350375	2	3	87322641	A	T	Exon Near Junction	23.1483	1.43213	3.06785			0.0112784	0.0258311	2.367	0.112707	0.07	0.747	0.0195533	ENST00000344265	0.0479599	FALSE	FALSE
ENST00000350375	2	3	87322641	A	G	Exon Near Junction	21.6575	2.01046	3.42171			0.00739068	0.0270946	1.724	0.126049	0.11	0.428	0.0188155	ENST00000344265	0.0420536	FALSE	FALSE
ENST00000350375	2	3	87322641	A	C	Exon Near Junction	39.0662	17.6641	2.91561			0.0749125	0.0326934	2.398	0.311502	0.34	0.587	0.0530372	ENST00000344265	0.245869	TRUE	TRUE
ENST00000350375	2	3	87322640	G	T	Exon Near Junction	19.5539	1.35766	3.43426			0.0412161	0.0262245	1.794	0.0277531	0.02	0.737	0.112006	ENST00000344265	0.112006	FALSE	FALSE
ENST00000350375	2	3	87322640	G	C	Exon Near Junction	16.2789	1.35372	3.33646			0.000742696	0.0540913	1.555	0.03364	0.01	0.623167	0.116378	ENST00000344265	0.116378	FALSE	FALSE
ENST00000350375	2	3	87322640	G	A	Exon Near Junction	16.1891	0.975311	3.54622			0.0510491	0.0259848	1.721	0.0406643	0.02	0.477667	0.232825	ENST00000344265	0.232825	FALSE	FALSE
ENST00000350375	2	3	87322639	A	G	Exon Near Junction	20.2931	2.51698	2.6763			0.0215726	0.0232823	1.477	0.136713	0.13	0.374333	0.0132955	ENST00000344265	0.0337287	FALSE	FALSE
ENST00000350375	2	3	87322639	A	C	Exon Near Junction	20.8064	15.7817	2.80654			0.0496456	0.0234102	2.343	0.328959	0.34	0.544	0.000940323	ENST00000344265	0.138493	TRUE	TRUE
ENST00000350375	2	3	87322638	T	G	Exon Near Junction	13.8407	1.31055	3.09471			0.0252844	0.0256216	2.117	0.0239695	0.01	0.506	0.184537	ENST00000344265	0.184537	FALSE	FALSE
ENST00000350375	2	3	87322638	T	C	Exon Near Junction	14.49	1.47067	3.19754			0.00860108	0.0256536	2.254	0.0147299	0.01	0.661	0.0509769	ENST00000344265	0.0147299	FALSE	FALSE
ENST00000350375	2	3	87322638	T	A	Exon Near Junction	14.1234	1.07066	2.8015			0.00640011	0.0247143	2.166	0.0263442	0.01	0.451	0.187777	ENST00000344265	0.187777	FALSE	FALSE
ENST00000350375	2	3	87322637	A	T	Exon Near Junction	29.9117	1.09613	3.14183			0.0800483	0.0203201	1.904	0.0392135	0.04	0.733	0.0321718	ENST00000344265	0.0321718	FALSE	FALSE
ENST00000350375	2	3	87322637	A	G	Exon Near Junction	21.5225	7.96974	2.66516			0.00895388	0.0289264	2.212	0.238016	0.23	0.451	0.0057863	ENST00000344265	0.09987	TRUE	FALSE
ENST00000350375	2	3	87322637	A	C	Exon Near Junction	38.2886	15.7537	2.21909			0.0229528	0.0323042	1.973	0.36023	0.33	0.733	0.222809	ENST00000344265	0.301442	TRUE	TRUE
ENST00000350375	2	3	87322636	A	T	Deep Exon	31.5709	7.00707	2.18494			0.0073563	0.0214387	1.756	0.178692	0.21	0.347	0.0405084	ENST00000344265	0.103035	TRUE	TRUE
ENST00000350375	2	3	87322636	A	C	Deep Exon	34.5836	7.52443	2.54483			0.00281478	0.0198247	2.297	0.218692	0.26	0.478	0.0144506	ENST00000344265	0.0609668	TRUE	FALSE
ENST00000350375	2	3	87322635	A	C	Deep Exon	28.1291	8.33325	2.22845			0.00525721	0.0229785	2.506	0.226865	0.23	0.345	0.011959	ENST00000344265	0.0791508	TRUE	FALSE
ENST00000350375	2	3	87322634	A	T	Deep Exon	56.0415	6.16097	2.47319			0.0144116	0.104968	1.539	0.372866	0.25	0.644	0.372866	ENST00000344265	0.372866	TRUE	FALSE
ENST00000350375	2	3	87322634	A	G	Deep Exon	19.2072	31.7497	2.88314			0.0185182	0.119411	2.148	0.328223	0.36	0.693	0.00516987	ENST00000344265	0.165037	TRUE	FALSE
ENST00000350375	2	3	87322634	A	C	Deep Exon	38.8614	14.6756	2.37145			0.0251266	0.0598998	2.056	0.311503	0.28	0.529667	0.0244614	ENST00000344265	0.239621	TRUE	TRUE
ENST00000350375	2	3	87322633	C	T	Deep Exon	22.5896	1.28468	3.43909			0.0185523	0.0182604	1.731	0.0247594	0.03	0.761	0.0739511	ENST00000344265	0.0739511	FALSE	FALSE
ENST00000350375	2	3	87322633	C	G	Deep Exon	13.9562	1.25616	3.06764			0.00582475	0.0167007	2.633	0.0131537	0.01	0.623	0.220058	ENST00000344265	0.220058	FALSE	FALSE
ENST00000350375	2	3	87322633	C	A	Deep Exon	15.9063	1.24093	3.32148			0.0043749	0.0174802	2.23	0.0252385	0.02	0.491	0.2741	ENST00000344265	0.2741	FALSE	FALSE
ENST00000350375	2	3	87322632	A	T	Deep Exon	36.1514	12.8775	2.49935			0.0184938	0.0179215	2.097	0.237119	0.25	0.423	0.0266652	ENST00000344265	0.158976	TRUE	FALSE
ENST00000350375	2	3	87322632	A	G	Deep Exon	24.6177	5.25272	2.991			0.0071521	0.0252358	1.982	0.192135	0.2	0.452	0.0237195	ENST00000344265	0.0823978	TRUE	FALSE
ENST00000350375	2	3	87322632	A	C	Deep Exon	38.807	16.9215	2.69803			0.0753294	0.0179215	2.34	0.284832	0.29	0.567	0.0220892	ENST00000344265	0.208343	TRUE	TRUE
ENST00000350375	2	3	87322631	G	T	Deep Exon	31.9221	2.56362	2.9341			0.0114316	0.0211679	2.555	0.0854111	0.06	0.699	0.0222424	ENST00000344265	0.0312576	FALSE	FALSE
ENST00000350375	2	3	87322631	G	A	Deep Exon	17.8276	1.44373	3.83754			0.00362767	0.0281451	2.852	0.0281519	0.01	0.639	0.205723	ENST00000344265	0.205723	FALSE	FALSE
ENST00000350375	2	3	87322630	A	T	Deep Exon	36.9904	6.91662	2.52885			0.0213082	0.0189856	2.252	0.223027	0.16	0.519	0.028244	ENST00000344265	0.138687	TRUE	FALSE
ENST00000350375	2	3	87322630	A	C	Deep Exon	25.8539	14.4819	3.49807			0.0220011	0.0184187	2.142	0.338331	0.32	0.573	0.00326091	ENST00000344265	0.152936	TRUE	FALSE
ENST00000350375	2	3	87322629	A	T	Deep Exon	26.8979	4.58824	2.71608			0.0273536	0.0196349	1.893	0.193412	0.18	0.304	0.0388641	ENST00000344265	0.115898	TRUE	FALSE
ENST00000350375	2	3	87322629	A	G	Deep Exon	22.5943	2.40386	2.74217			0.0215407	0.0250224	1.954	0.0815275	0.12	0.778	0.010873	ENST00000344265	0.0269336	FALSE	FALSE
ENST00000350375	2	3	87322629	A	C	Deep Exon	35.9049	10.822	2.8466			0.0294972	0.0183985	1.872	0.314319	0.27	0.592	0.013629	ENST00000344265	0.132976	TRUE	FALSE
ENST00000350375	2	3	87322628	A	T	Deep Exon	14.1229	1.38244	40.1923			0.0886447	0.0406377	1.999	0.996269	0.83	0.999	0.996269	ENST00000344265	0.996269	TRUE	FALSE
ENST00000350375	2	3	87322628	A	G	Deep Exon	20.8718	14.6808	2.00271			0.0606849	0.0329751	1.881	0.296255	0.36	0.692	0.000677022	ENST00000344265	0.124563	TRUE	FALSE
ENST00000350375	2	3	87322628	A	C	Deep Exon	19.7593	25.463	3.43137			0.076582	0.0243069	2.012	0.362518	0.4	0.57	0.000555264	ENST00000344265	0.238941	TRUE	FALSE
ENST00000350375	2	3	87322627	C	T	Deep Exon	17.8084	1.08493	2.77999			0.0355094	0.00884326	1.923	0.0380152	0.03	0.536	0.294065	ENST00000344265	0.294065	FALSE	FALSE
ENST00000350375	2	3	87322627	C	G	Deep Exon	14.2023	1.58359	2.95489			0.00579926	0.00835051	2.74	0.0274853	0.01	0.083	0.232265	ENST00000344265	0.232265	FALSE	FALSE
ENST00000350375	2	3	87322627	C	A	Deep Exon	13.4442	1.10773	2.85837			0.00892033	0.0084872	2.131	0.0512654	0.01	0.538	0.364539	ENST00000344265	0.364539	FALSE	FALSE
ENST00000350375	2	3	87322626	T	G	Deep Exon	14.4212	0.867103	2.60099			0.000468342	0.0178779	2.194	0.0283352	0.01	0.445	0.176813	ENST00000344265	0.176813	FALSE	FALSE
ENST00000350375	2	3	87322626	T	C	Deep Exon	17.9388	1.9807	4.47366			0.0235801	0.0160096	0.855	0.0378809	0.05	0.36	0.012933	ENST00000344265	0.0378809	FALSE	FALSE
ENST00000350375	2	3	87322626	T	A	Deep Exon	13.602	1.00091	2.95364			0.0301272	0.0167229	1.495	0.0459206	0.02	0.579	0.309526	ENST00000344265	0.309526	FALSE	FALSE
ENST00000350375	2	3	87322625	A	T	Deep Exon	18.7963	2.75118	2.62486			0.00204514	0.0242411	1.34	0.113803	0.09	0.709	0.00048153	ENST00000344265	0.0489905	FALSE	FALSE
ENST00000350375	2	3	87322625	A	G	Deep Exon	17.1342	1.38421	3.18844			0.00118739	0.026913	2.287	0.00971378	0.04	0.704	0.109735	ENST00000344265	0.109735	FALSE	FALSE
ENST00000350375	2	3	87322625	A	C	Deep Exon	21.1395	3.29982	27.7844			0.042722	0.0278906	1.282	0.710842	0.38	0.822	0.710842	ENST00000344265	0.710842	TRUE	FALSE
ENST00000350375	2	3	87322624	G	T	Deep Exon	23.2644	2.215	2.74632			0.0604732	0.00990987	1.542	0.0233679	0.03	0.488	0.0748877	ENST00000344265	0.0748877	FALSE	FALSE
ENST00000350375	2	3	87322624	G	C	Deep Exon	16.9742	1.8085	2.8819			0.0504997	0.0138573	1.719	0.156416	0.06	0.376	0.000292818	ENST00000344265	0.0328679	FALSE	FALSE
ENST00000350375	2	3	87322624	G	A	Deep Exon	17.8114	1.37625	2.73028			0.0431525	0.00948865	2.802	0.0124538	0.02	0.408	0.0784657	ENST00000344265	0.0784657	FALSE	FALSE
ENST00000350375	2	3	87322623	G	T	Deep Exon	21.254	1.62721	3.04415			0.0016316	0.0291725	2.298	0.0621403	0.06	0.779	0.00354064	ENST00000344265	0.0343295	FALSE	FALSE
ENST00000350375	2	3	87322623	G	A	Deep Exon	19.0085	1.17155	3.33693			0.0468468	0.0306837	1.685	0.0206227	0.03	0.417	0.168025	ENST00000344265	0.168025	FALSE	FALSE
ENST00000350375	2	3	87322622	T	G	Deep Exon	21.4445	1.47637	4.13014			0.01589	0.010395	1.155	0.00587084	0.02	0.609	0.0411964	ENST00000344265	0.0185899	FALSE	FALSE
ENST00000350375	2	3	87322622	T	A	Deep Exon	17.3183	1.01231	3.34053			0.0883246	0.00948351	1.776	0.00833863	0.03	0.136	0.238048	ENST00000344265	0.238048	FALSE	FALSE
ENST00000350375	2	3	87322621	T	G	Deep Exon	17.3799	2.3491	3.284			0.00124293	0.0247435	2.311	0.0184725	0.01	0.651	0.0470017	ENST00000344265	0.0470017	FALSE	FALSE
ENST00000350375	2	3	87322621	T	C	Deep Exon	11.5382	1.80969	39.5823			0.009314	0.0297945	1.558	0.997272	0.8	0.997	0.997272	ENST00000344265	0.997272	TRUE	FALSE
ENST00000350375	2	3	87322621	T	A	Deep Exon	18.2891	2.21722	4.09346			0.0111906	0.0241545	2.341	0.02988	0.01	0.452	0.132245	ENST00000344265	0.132245	FALSE	FALSE
ENST00000350375	2	3	87322620	T	G	Deep Exon	14.7516	1.607	3.27002			0.0100373	0.0129164	1.018	0.011576	0.05	0.559	0.0112058	ENST00000344265	0.00159897	FALSE	FALSE
ENST00000350375	2	3	87322620	T	C	Deep Exon	13.4755	1.68003	40.1271			0.076008	0.0136837	1.448	0.971432	0.72	0.996	0.971432	ENST00000344265	0.971432	TRUE	FALSE
ENST00000350375	2	3	87322620	T	A	Deep Exon	14.2132	1.19496	3.31644			0.00141908	0.0129053	1.67	0.017422	0.01	0.4	0.0735828	ENST00000344265	0.0657451	FALSE	FALSE
ENST00000350375	2	3	87322619	G	T	Deep Exon	19.2041	1.48352	4.18047			0.0024054	0.0260489	1.262	0.033823	0.02	0.745	0.07045	ENST00000344265	0.07045	FALSE	FALSE
ENST00000350375	2	3	87322619	G	C	Deep Exon	14.5586	1.5391	43.4924			0.0143438	0.894125	1.42	0.968538	0.71	0.989	0.968538	ENST00000344265	0.968538	TRUE	FALSE
ENST00000350375	2	3	87322619	G	A	Deep Exon	22.7009	1.18405	2.91017			0.0399267	0.0289699	1.358	0.0274806	0.01	0.798	0.0949621	ENST00000344265	0.0949621	FALSE	FALSE
ENST00000350375	2	3	87322618	A	T	Deep Exon	17.9076	2.07829	3.29181		0.0120968	0.025053	0.0137032	1.208	0.0279139	0.04	0.5	0.0128321	ENST00000344265	0.0279139	FALSE	FALSE
ENST00000350375	2	3	87322618	A	G	Deep Exon	16.1663	1.10565	3.74028		0.0120968	0.051057	0.00966646	1.17	0.0619079	0.01	0.195	0.177076	ENST00000344265	0.177076	FALSE	FALSE
ENST00000350375	2	3	87322617	G	T	Deep Exon	18.2095	1.52284	3.0763			0.135936	0.00755012	1.838	0.0280408	0.04	0.713	0.00924956	ENST00000344265	0.0223392	FALSE	FALSE
ENST00000350375	2	3	87322617	G	C	Deep Exon	17.439	2.03506	3.87676			0.0161142	0.00725968	1.359	0.0692453	0.05	0.501	0.000386415	ENST00000344265	0.0263237	FALSE	FALSE
ENST00000350375	2	3	87322617	G	A	Deep Exon	16.7685	1.60062	3.21835			0.0731206	0.00757325	1.688	0.0248694	0.01	0.764	0.00471467	ENST00000344265	0.00557724	FALSE	FALSE
ENST00000350375	2	3	87322616	G	T	Deep Exon	19.1509	0.970034	2.88802			0.138095	0.0191141	1.849	0.00883791	0.02	0.445	0.10021	ENST00000344265	0.10021	FALSE	FALSE
ENST00000350375	2	3	87322616	G	C	Deep Exon	17.6379	1.72463	3.30834			0.0647494	0.0171965	2.096	0.0556361	0.06	0.72	0.00545494	ENST00000344265	0.0365353	FALSE	FALSE
ENST00000350375	2	3	87322616	G	A	Deep Exon	18.0149	1.26438	3.10868			0.111012	0.0189694	1.817	0.0405031	0.03	0.448	0.109889	ENST00000344265	0.109889	FALSE	FALSE
ENST00000350375	2	3	87322615	A	G	Deep Exon	28.6149	1.3219	2.59705		0.0806452	0.27913	0.019709	1.804	0.00964713	0.08	0.638	0.0232575	ENST00000344265	0.00459175	FALSE	FALSE
ENST00000350375	2	3	87322615	A	C	Deep Exon	14.8357	6.41262	3.51214		0.0806452	0.243759	0.0175903	2.19	0.22062	0.24	0.634	0.00344082	ENST00000344265	0.0978489	TRUE	FALSE
ENST00000350375	2	3	87322614	T	G	Deep Exon	15.1602	1.93255	3.14417			0.0781476	0.00976971	2.058	0.11154	0.11	0.117	0.000910537	ENST00000344265	0.0353801	FALSE	FALSE
ENST00000350375	2	3	87322614	T	C	Deep Exon	13.9148	2.77753	3.61266			0.070715	0.0097981	2.157	0.151542	0.09	0.143	0.00013787	ENST00000344265	0.0456198	FALSE	FALSE
ENST00000350375	2	3	87322614	T	A	Deep Exon	16.897	1.10448	3.05851			0.120867	0.0096817	1.912	0.027025	0.07	0.468	0.0303971	ENST00000344265	0.027025	FALSE	FALSE
ENST00000350375	2	3	87322613	T	G	Deep Exon	13.1031	1.53384	4.13121			0.10823	0.01148	1.83	0.119278	0.12	0.385	0.00265566	ENST00000344265	0.00315154	FALSE	FALSE
ENST00000350375	2	3	87322613	T	C	Deep Exon	11.8064	1.20455	45.5531			0.410551	0.998803	2.051	0.974851	0.77	0.969	0.974851	ENST00000344265	0.974851	TRUE	FALSE
ENST00000350375	2	3	87322613	T	A	Deep Exon	15.031	1.28689	3.23803			0.0422785	0.0111397	1.536	0.0042331	0.06	0.633	0.0645262	ENST00000344265	0.0042331	FALSE	FALSE
ENST00000350375	2	3	87322612	T	G	Deep Exon	20.4297	1.1571	3.27552			0.181124	0.00897911	1.607	0.0287974	0.02	0.6	0.0287974	ENST00000344265	0.0287974	FALSE	FALSE
ENST00000350375	2	3	87322612	T	C	Deep Exon	18.4409	1.2733	38.6676		0.169355	0.248744	0.945185	3.055	0.810783	0.53	0.995	0.810783	ENST00000344265	0.810783	TRUE	FALSE
ENST00000350375	2	3	87322612	T	A	Deep Exon	17.4364	1.3804	3.18449			0.227991	0.00971007	2.531	0.0466439	0.01	0.229	0.0630967	ENST00000344265	0.0630967	FALSE	FALSE
ENST00000350375	2	3	87322611	A	T	Deep Exon	15.9884	1.64091	40.4658			0.240967	0.976316	1.77	0.810138	0.6	0.999	0.810138	ENST00000344265	0.810138	TRUE	FALSE
ENST00000350375	2	3	87322611	A	C	Deep Exon	11.7032	1.19247	42.8148			0.345775	0.997614	1.686	0.990705	0.8	0.999	0.990705	ENST00000344265	0.990705	TRUE	FALSE
ENST00000350375	2	3	87322610	C	T	Deep Exon	18.491	1.98325	3.36465			0.282291	0.00822692	1.76	0.0628133	0.03	0.582	0.0780357	ENST00000344265	0.0780357	FALSE	FALSE
ENST00000350375	2	3	87322610	C	G	Deep Exon	16.9409	1.52162	3.16657			0.118193	0.00746909	2.294	0.0419056	0.02	0.374	0.0500548	ENST00000344265	0.0500548	FALSE	FALSE
ENST00000350375	2	3	87322610	C	A	Deep Exon	23.947	1.02311	2.82128			0.149659	0.00814936	1.987	0.0127193	0.02	0.157	0.138307	ENST00000344265	0.138307	FALSE	FALSE
ENST00000350375	2	3	87322609	A	T	Deep Exon	16.4433	2.89315	3.64507			0.134682	0.00639014	1.93	0.128516	0.07	0.142	0.0133188	ENST00000344265	0.128516	FALSE	FALSE
ENST00000350375	2	3	87322609	A	G	Deep Exon	15.2846	1.69287	3.29221		0.00806452	0.163543	0.00637303	2.278	0.0515296	0.03	0.222	0.0075317	ENST00000344265	0.0515296	FALSE	FALSE
ENST00000350375	2	3	87322609	A	C	Deep Exon	15.8176	2.38197	4.57493			0.198558	0.00627152	1.81	0.12928	0.08	0.136	0.021145	ENST00000344265	0.12928	FALSE	FALSE
ENST00000350375	2	3	87322608	A	T	Deep Exon	16.0456	2.26506	3.89663			0.265197	0.290161	1.638	0.0389109	0.05	0.773	0.00100207	ENST00000344265	0.00972188	FALSE	FALSE
ENST00000350375	2	3	87322608	A	G	Deep Exon	13.6001	1.70168	3.50791		0.0362903	0.151169	0.0128728	1.777	0.0326993	0.03	0.49	0.00379508	ENST00000344265	0.0173399	FALSE	FALSE
ENST00000350375	2	3	87322608	A	C	Deep Exon	14.4883	2.45317	3.0219			0.2219	0.0933216	1.959	0.0290456	0.02	0.65	0.02535	ENST00000344265	0.02535	FALSE	FALSE
ENST00000350375	2	3	87322607	A	T	Deep Exon	17.4044	1.04617	37.762			0.251885	0.998712	2.168	0.801463	0.54	0.998	0.801463	ENST00000344265	0.801463	TRUE	FALSE
ENST00000350375	2	3	87322607	A	G	Deep Exon	13.1491	2.42279	3.4371			0.138351	0.0143001	1.771	0.0844822	0.05	0.726	0.000156789	ENST00000344265	0.0479383	FALSE	FALSE
ENST00000350375	2	3	87322607	A	C	Deep Exon	14.8131	2.28143	4.54121			0.218132	0.0155977	1.835	0.0939169	0.1	0.759	0.0414791	ENST00000344265	0.0939169	FALSE	FALSE
ENST00000350375	2	3	87322606	C	T	Deep Exon	17.2298	1.27311	3.58543		0.0282258	0.109474	0.00813431	2.148	0.0580616	0.03	0.592	0.0904091	ENST00000344265	0.0904091	FALSE	FALSE
ENST00000350375	2	3	87322606	C	G	Deep Exon	13.5662	1.74081	3.2174			0.056699	0.00761949	2.484	0.0143821	0.01	0.378	0.0171722	ENST00000344265	0.0171722	FALSE	FALSE
ENST00000350375	2	3	87322606	C	A	Deep Exon	19.4447	1.16183	3.00013			0.219524	0.00815694	2.584	0.00217086	0.02	0.154	0.148631	ENST00000344265	0.148631	FALSE	FALSE
ENST00000350375	2	3	87322605	A	T	Deep Exon	25.3994	12.4784	13.2419			0.234386	0.174614	1.714	0.367674	0.15	0.646	0.0813161	ENST00000344265	0.367674	TRUE	FALSE
ENST00000350375	2	3	87322605	A	G	Deep Exon	15.3055	1.57999	3.41495			0.174742	0.00636478	1.347	0.0463671	0.05	0.213	0.00258732	ENST00000344265	0.0463671	FALSE	FALSE
ENST00000350375	2	3	87322605	A	C	Deep Exon	25.9388	2.95677	4.08985			0.517084	0.00617732	1.772	0.196605	0.12	0.126	0.00221719	ENST00000344265	0.196605	FALSE	FALSE
ENST00000350375	2	3	87322604	C	T	Deep Exon	18.7548	1.20769	2.57015			0.0488031	0.00697305	0.94	0.0319436	0.02	0.248	0.0472504	ENST00000344265	0.0472504	FALSE	FALSE
ENST00000350375	2	3	87322604	C	G	Deep Exon	17.6027	1.23149	3.2498			0.230469	0.00693082	1.554	0.00161359	0.01	0.208	0.0620345	ENST00000344265	0.0620345	FALSE	FALSE
ENST00000350375	2	3	87322604	C	A	Deep Exon	23.0123	0.91328	3.01023			0.594715	0.00709166	2.114	0.0022574	0.02	0.269	0.100006	ENST00000344265	0.100006	FALSE	FALSE
ENST00000350375	2	3	87322603	G	T	Deep Exon	15.8273	2.18056	3.60847			0.0437071	0.0063341	1.542	0.0773948	0.07	0.018	0.000217797	ENST00000344265	0.0347741	FALSE	FALSE
ENST00000350375	2	3	87322603	G	A	Deep Exon	18.9297	1.39125	2.70616		0.0241935	0.180795	0.00810799	2.185	0.0189095	0.01	0.207	0.0421529	ENST00000344265	0.0421529	FALSE	FALSE
ENST00000350375	2	3	87322602	T	G	Deep Exon	17.0275	1.50067	3.53636			0.193014	0.0074056	1.865	0.00814555	0.01	0.024	0.133983	ENST00000344265	0.0224869	FALSE	FALSE
ENST00000350375	2	3	87322602	T	C	Deep Exon	14.2875	1.81708	3.35297			0.0298175	0.00672621	1.624	0.0362268	0.02	0.025	0.060349	ENST00000344265	0.0346389	FALSE	FALSE
ENST00000350375	2	3	87322602	T	A	Deep Exon	18.9606	1.35549	3.37435			0.804735	0.00730165	2.122	0.00330558	0.02	0.038	0.084287	ENST00000344265	0.0557816	FALSE	FALSE
ENST00000350375	2	3	87322601	G	T	Deep Exon	15.5211	1.6384	3.25514			0.11404	0.00651649	1.553	0.0374528	0.04	0.046	0.00116316	ENST00000344265	0.0047186	FALSE	FALSE
ENST00000350375	2	3	87322601	G	C	Deep Exon	12.3369	1.35072	44.2231			0.448263	0.999275	1.979	0.868501	0.78	0.851	0.868501	ENST00000344265	0.868501	TRUE	FALSE
ENST00000350375	2	3	87322601	G	A	Deep Exon	16.0174	1.76881	3.50689			0.139401	0.00883433	1.668	0.0157634	0.02	0.194	0.0157634	ENST00000344265	0.0157634	FALSE	FALSE
ENST00000350375	2	3	87322600	T	G	Deep Exon	26.1748	1.07841	2.80514		0.00806452	0.102537	0.00737675	1.756	0.0138657	0.01	0.141	0.0596858	ENST00000344265	0.0138657	FALSE	FALSE
ENST00000350375	2	3	87322600	T	C	Deep Exon	15.2567	1.73154	2.86051		0.995968	0.0468796	0.00667899	1.484	0.0482919	0.04	0.071	0.0730569	ENST00000344265	0.00410545	FALSE	FALSE
ENST00000350375	2	3	87322600	T	A	Deep Exon	17.7505	1.26286	2.80823		0.0483871	0.640535	0.00792528	1.988	0.0145766	0.02	0.025	0.109704	ENST00000344265	0.0584156	FALSE	FALSE
ENST00000350375	2	3	87322599	G	T	Deep Exon	16.8429	1.46224	2.96298			0.0886572	0.00726885	1.521	0.0544355	0.05	0.249	0.0544355	ENST00000344265	0.0544355	FALSE	FALSE
ENST00000350375	2	3	87322599	G	C	Deep Exon	13.33	1.19209	43.4584			0.152863	0.999455	2	0.967561	0.83	0.914	0.967561	ENST00000344265	0.967561	TRUE	FALSE
ENST00000350375	2	3	87322599	G	A	Deep Exon	19.8179	1.44823	3.25863			0.177216	0.00868242	0.806	0.0807121	0.02	0.141	0.0807121	ENST00000344265	0.0807121	FALSE	FALSE
ENST00000350375	2	3	87322598	T	G	Deep Exon	16.0488	1.27681	2.68796			0.239198	0.00768141	1.768	0.0455926	0.05	0.148	0.0107325	ENST00000344265	0.0012521	FALSE	FALSE
ENST00000350375	2	3	87322598	T	C	Deep Exon	18.1619	1.81718	3.33699			0.129966	0.00744725	1.864	0.0452875	0.03	0.174	0.00101823	ENST00000344265	0.00342891	FALSE	FALSE
ENST00000350375	2	3	87322598	T	A	Deep Exon	17.2646	1.36176	2.70365			0.218627	0.00846162	1.809	0.00254669	0.01	0.122	0.0259454	ENST00000344265	0.0259454	FALSE	FALSE
ENST00000350375	2	3	87322597	A	T	Deep Exon	15.6274	1.82447	4.22409			0.0502071	0.00740963	1.592	0.0416691	0.06	0.199	0.0416691	ENST00000344265	0.0416691	FALSE	FALSE
ENST00000350375	2	3	87322597	A	G	Deep Exon	14.6218	1.65803	3.39001		0.0524194	0.104026	0.00769711	1.754	0.0248941	0.06	0.11	0.0217222	ENST00000344265	0.0217222	FALSE	FALSE
ENST00000350375	2	3	87322597	A	C	Deep Exon	13.2525	0.890555	41.3462			0.087305	0.999453	1.94	0.982431	0.79	0.98	0.982431	ENST00000344265	0.982431	TRUE	FALSE
ENST00000350375	2	3	87322596	A	T	Deep Exon	18.1793	2.14053	3.9784			0.264631	0.0120419	1.405	0.0340078	0.06	0.1	0.0237963	ENST00000344265	0.0340078	FALSE	FALSE
ENST00000350375	2	3	87322596	A	G	Deep Exon	14.5421	1.91907	3.44645			0.1798	0.0138972	1.63	0.0395957	0.02	0.123	0.0545813	ENST00000344265	0.0135622	FALSE	FALSE
ENST00000350375	2	3	87322596	A	C	Deep Exon	15.1502	1.67954	5.81913			0.134109	0.0234652	1.347	0.029732	0.06	0.445	0.029732	ENST00000344265	0.029732	FALSE	FALSE
ENST00000350375	2	3	87322595	A	T	Deep Exon	16.7933	1.39482	3.09411			0.110905	0.0192499	1.475	0.0506177	0.07	0.104	0.0457258	ENST00000344265	0.0506177	FALSE	FALSE
ENST00000350375	2	3	87322595	A	G	Deep Exon	13.7165	2.36883	3.52836			0.030758	0.0138618	1.712	0.0386723	0.04	0.117	0.0178617	ENST00000344265	0.0178617	FALSE	FALSE
ENST00000350375	2	3	87322595	A	C	Deep Exon	15.0215	1.82279	2.55719			0.0497108	0.0199365	1.433	0.0315514	0.05	0.152	0.0315514	ENST00000344265	0.0315514	FALSE	FALSE
ENST00000350375	2	3	87322594	G	T	Deep Exon	18.6509	1.61096	2.72313			0.121075	0.0122056	1.31	0.0489354	0.05	0.088	0.0489354	ENST00000344265	0.0489354	FALSE	FALSE
ENST00000350375	2	3	87322594	G	C	Deep Exon	15.1351	1.76132	3.32301			0.11897	0.0091112	1.608	0.0215338	0.05	0.183	0.0213395	ENST00000344265	0.0213172	FALSE	FALSE
ENST00000350375	2	3	87322594	G	A	Deep Exon	21.3026	1.24533	2.70484		0.0282258	0.135781	0.0117783	2.024	0.0175552	0.01	0.069	0.0168788	ENST00000344265	0.0175552	FALSE	FALSE
ENST00000350375	2	3	87322593	A	T	Deep Exon	17.1253	1.82792	4.37909			0.416458	0.0101832	2.146	0.0236049	0.05	0.192	0.0270128	ENST00000344265	0.0270128	FALSE	FALSE
ENST00000350375	2	3	87322593	A	G	Deep Exon	17.7752	1.89919	3.0102			0.118305	0.0162103	1.772	0.00241017	0.02	0.074	0.00711507	ENST00000344265	0.00711507	FALSE	FALSE
ENST00000350375	2	3	87322593	A	C	Deep Exon	16.1362	1.75076	3.41854			0.132237	0.00805226	1.401	0.0484176	0.04	0.145	0.0331618	ENST00000344265	0.0331618	FALSE	FALSE
ENST00000350375	2	3	87322592	G	T	Deep Exon	12.7577	1.29167	44.7097			0.701798	0.999825	2.429	0.991536	0.85	0.958	0.991536	ENST00000344265	0.991536	TRUE	FALSE
ENST00000350375	2	3	87322592	G	C	Deep Exon	25.6107	1.26595	3.1145			0.357415	0.0089868	1.966	0.112987	0.08	0.077	0.06525	ENST00000344265	0.112987	FALSE	FALSE
ENST00000350375	2	3	87322592	G	A	Deep Exon	20.4831	1.63651	3.06413			0.133553	0.00932769	2.095	0.0312505	0.03	0.156	0.0361775	ENST00000344265	0.0361775	FALSE	FALSE
ENST00000350375	2	3	87322591	C	T	Deep Exon	17.9689	1.03849	39.3264		0.225806	0.051227	0.999815	2.073	0.928858	0.7	0.649	0.928858	ENST00000344265	0.928858	TRUE	FALSE
ENST00000350375	2	3	87322591	C	G	Deep Exon	14.714	1.66217	3.41217		0.0806452	0.0867615	0.00772894	1.636	0.0113598	0.02	0.154	0.0424247	ENST00000344265	0.00838723	FALSE	FALSE
ENST00000350375	2	3	87322591	C	A	Deep Exon	23.1211	1.18931	2.90831		0.0806452	0.123004	0.00892534	1.988	0.0446365	0.05	0.327	0.0944412	ENST00000344265	0.0613432	FALSE	FALSE
ENST00000350375	2	3	87322590	C	T	Deep Exon	15.5155	1.91962	2.84376			0.0335321	0.00612596	1.867	0.0323946	0.04	0.137	0.0518413	ENST00000344265	0.0323946	FALSE	FALSE
ENST00000350375	2	3	87322590	C	G	Deep Exon	16.1729	1.21532	2.84078			0.680118	0.00808412	1.105	0.0126584	0.01	0.25	0.0490032	ENST00000344265	0.0208631	FALSE	FALSE
ENST00000350375	2	3	87322590	C	A	Deep Exon	16.8981	1.1832	2.99324			0.383453	0.00722069	1.423	0.0129162	0.02	0.13	0.0649963	ENST00000344265	0.055795	FALSE	FALSE
ENST00000350375	2	3	87322589	A	T	Deep Exon	21.0039	13.1564	20.6458			0.679252	0.948576	1.715	0.289973	0.12	0.859	0.284468	ENST00000344265	0.289973	TRUE	FALSE
ENST00000350375	2	3	87322589	A	G	Deep Exon	17.1137	1.77658	3.37555			0.345342	0.0141115	1.612	0.0568582	0.06	0.125	0.0072158	ENST00000344265	0.0568582	FALSE	FALSE
ENST00000350375	2	3	87322589	A	C	Deep Exon	18.8725	1.42099	3.29958			0.567911	0.0143809	1.88	0.038429	0.05	0.098	0.00811395	ENST00000344265	0.038429	FALSE	FALSE
ENST00000350375	2	3	87322588	C	T	Deep Exon	28.0224	1.24556	2.48276		0.0645161	0.130137	0.00630174	2.526	0.0510375	0.05	0.189	0.125428	ENST00000344265	0.125428	FALSE	FALSE
ENST00000350375	2	3	87322588	C	A	Deep Exon	27.5437	1.3034	3.07333		0.0282258	0.336952	0.009793	1.662	0.028204	0.05	0.137	0.0701744	ENST00000344265	0.0701744	FALSE	FALSE
ENST00000350375	2	3	87322587	T	G	Deep Exon	32.4728	1.10679	3.16981			0.0754881	0.00934189	1.674	0.00952851	0.02	0.171	0.047128	ENST00000344265	0.047128	FALSE	FALSE
ENST00000350375	2	3	87322587	T	C	Deep Exon	18.2621	1.35372	3.07726			0.235877	0.00699087	1.365	0.0114811	0.06	0.286	0.0218375	ENST00000344265	0.0218375	FALSE	FALSE
ENST00000350375	2	3	87322587	T	A	Deep Exon	16.875	0.704225	2.33696			0.0402435	0.00895361	1.503	0.0384659	0.03	0.188	0.0549279	ENST00000344265	0.0384659	FALSE	FALSE
ENST00000350375	2	3	87322586	G	T	Deep Exon	22.3814	1.40948	2.72707			0.463008	0.00990112	1.487	0.0541004	0.07	0.143	0.0541004	ENST00000344265	0.0541004	FALSE	FALSE
ENST00000350375	2	3	87322586	G	C	Deep Exon	36.9652	3.57854	17.8199			1.47006	0.974999	1.715	0.33659	0.14	0.907	0.178564	ENST00000344265	0.33659	TRUE	FALSE
ENST00000350375	2	3	87322586	G	A	Deep Exon	30.2934	0.886253	2.53817			0.115433	0.0246951	2.057	0.0799746	0.06	0.481	0.0799746	ENST00000344265	0.0799746	FALSE	FALSE
ENST00000350375	2	3	87322585	T	G	Deep Exon	17.119	1.69431	3.05853		0.0241935	0.107583	0.00989212	1.362	0.0126902	0.02	0.143	0.0304106	ENST00000344265	0.0304106	FALSE	FALSE
ENST00000350375	2	3	87322585	T	C	Deep Exon	14.3083	1.85937	3.59053		0.0524194	0.39556	0.00619541	2.106	0.0245786	0.01	0.058	0.00968111	ENST00000344265	0.0107558	FALSE	FALSE
ENST00000350375	2	3	87322585	T	A	Deep Exon	16.0008	1.33546	2.52977		0.0201613	0.00888625	0.00834509	1.391	0.0144572	0.01	0.145	0.028811	ENST00000344265	0.028811	FALSE	FALSE
ENST00000350375	2	3	87322584	T	G	Deep Exon	17.7469	1.4905	3.03199			0.045481	0.0120119	1.284	0.00946343	0.02	0.076	0.043856	ENST00000344265	0.0136476	FALSE	FALSE
ENST00000350375	2	3	87322584	T	C	Deep Exon	17.1113	0.833333	36.7544			0.912546	0.999728	1.661	0.726363	0.56	0.625	0.726363	ENST00000344265	0.726363	TRUE	FALSE
ENST00000350375	2	3	87322584	T	A	Deep Exon	15.0221	1.42576	2.94834			0.0749101	0.0106132	1.41	0.00480032	0.01	0.114	0.0528292	ENST00000344265	0.00480032	FALSE	FALSE
ENST00000350375	2	3	87322583	G	T	Deep Exon	39.5276	1.06317	21.0331			0.909225	0.986467	1.77	0.581068	0.25	0.975	0.581068	ENST00000344265	0.581068	TRUE	FALSE
ENST00000350375	2	3	87322583	G	C	Deep Exon	39.0811	1.2359	19.3396			1.32544	0.998157	1.836	0.728286	0.43	0.937	0.728286	ENST00000344265	0.728286	TRUE	FALSE
ENST00000350375	2	3	87322582	C	G	Deep Exon	22.0778	1.1791	2.58253		0.0282258	0.0185326	0.00736371	1.316	0.0125517	0.03	0.073	0.057154	ENST00000344265	0.0529654	FALSE	FALSE
ENST00000350375	2	3	87322582	C	A	Deep Exon	32.0652	1.23239	2.48543		0.0282258	0.326305	0.00881981	1.067	0.025551	0.03	0.165	0.0492228	ENST00000344265	0.0492228	FALSE	FALSE
ENST00000350375	2	3	87322581	A	T	Deep Exon	19.9964	1.9661	4.56234			0.109791	0.00617985	2.442	0.0222913	0.02	0.039	0.0222913	ENST00000344265	0.0222913	FALSE	FALSE
ENST00000350375	2	3	87322581	A	G	Deep Exon	27.2988	1.40356	2.97402		0.0524194	0.0190968	0.039969	2.148	0.0200795	0.02	0.351	0.000907063	ENST00000344265	0.0200795	FALSE	FALSE
ENST00000350375	2	3	87322581	A	C	Deep Exon	19.0543	2.26125	5.13016			0.211506	0.00760228	2.575	0.0176476	0.01	0.112	0.013065	ENST00000344265	0.0176476	FALSE	FALSE
ENST00000350375	2	3	87322580	A	T	Deep Exon	51.1604	0.927433	14.8217			0.828798	0.999978	2.685	0.602097	0.42	0.802	0.602097	ENST00000344265	0.602097	TRUE	FALSE
ENST00000350375	2	3	87322580	A	G	Deep Exon	16.0622	1.70968	3.82994			0.00601161	0.0494543	1.938	0.072232	0.02	0.302	0.00340169	ENST00000344265	0.072232	FALSE	FALSE
ENST00000350375	2	3	87322580	A	C	Deep Exon	16.5428	1.45307	2.89697			0.225935	0.00779539	2.539	0.0340673	0.05	0.161	0.0192947	ENST00000344265	0.0340673	FALSE	FALSE
ENST00000350375	2	3	87322579	C	T	Deep Exon	39.8704	1.09311	20.3761		0.516129	0.952036	0.999852	2.128	0.640654	0.31	0.715	0.640654	ENST00000344265	0.640654	TRUE	FALSE
ENST00000350375	2	3	87322579	C	G	Deep Exon	15.8085	1.46551	3.05623			0.576414	0.00682646	2.253	0.00916669	0.02	0.097	0.0541098	ENST00000344265	0.0264571	FALSE	FALSE
ENST00000350375	2	3	87322579	C	A	Deep Exon	15.799	1.21526	2.82481			0.307691	0.00790269	2.782	0.00931529	0.01	0.066	0.0706418	ENST00000344265	0.0444274	FALSE	FALSE
ENST00000350375	2	3	87322578	C	T	Intron Near Junction	20.3215	3.9318	9.37753			0.214088	0.847211	1.92	0.213801	0.1	0.848	0.213801	ENST00000344265	0.213801	TRUE	FALSE
ENST00000350375	2	3	87322578	C	G	Intron Near Junction	22.6446	1.31894	2.52349			0.691644	0.00988203	2.555	0.0347493	0.02	0.15	0.0550648	ENST00000344265	0.0347493	FALSE	FALSE
ENST00000350375	2	3	87322578	C	A	Intron Near Junction	17.272	1.43858	2.53584			1.19099	0.0105995	2.826	0.0399986	0.16	0.094	0.0399986	ENST00000344265	0.0399986	FALSE	FALSE
ENST00000350375	2	3	87322577	C	T	Intron Near Junction	13.3835	1.64284	3.05776			0.248872	0.00689253	1.725	0.0185875	0.01	0.112	0.0507187	ENST00000344265	0.0185875	FALSE	FALSE
ENST00000350375	2	3	87322577	C	G	Intron Near Junction	17.6383	1.17824	2.75136			0.391606	0.00989707	1.644	0.027024	0.03	0.154	0.057297	ENST00000344265	0.03276	FALSE	FALSE
ENST00000350375	2	3	87322577	C	A	Intron Near Junction	30.5296	1.02455	2.1219			0.769799	0.0133704	2.848	0.0626977	0.04	0.074	0.078548	ENST00000344265	0.078548	FALSE	FALSE
ENST00000350375	2	3	87322576	T	G	Intron Near Junction	16.132	1.62754	2.86314		0.0806452	0.0521377	0.00929378	2.519	0.0164486	0.02	0.139	0.0369387	ENST00000344265	0.0369387	FALSE	FALSE
ENST00000350375	2	3	87322576	T	C	Intron Near Junction	18.9767	1.69368	3.39057		0.0887097	0.365158	0.00676263	1.044	0.0104232	0.01	0.113	0.00955242	ENST00000344265	0.00176947	FALSE	FALSE
ENST00000350375	2	3	87322576	T	A	Intron Near Junction	30.4915	1.19864	2.22816		0.0806452	0.132631	0.0116477	2.083	0.0910003	0.06	0.093	0.102465	ENST00000344265	0.102465	FALSE	FALSE
ENST00000350375	2	3	87322575	T	G	Intron Near Junction	15.3716	1.52405	3.28967			0.352222	0.0149969	2.596	0.00382133	0.01	0.113	0.0105729	ENST00000344265	0.0105729	FALSE	FALSE
ENST00000350375	2	3	87322575	T	C	Intron Near Junction	34.7529	4.4636	16.2808			1.3469	0.754176	1.416	0.174925	0.09	0.738	0.174925	ENST00000344265	0.174925	TRUE	FALSE
ENST00000350375	2	3	87322575	T	A	Intron Near Junction	16.6666	1.22545	3.01056			0.116045	0.0165426	2.783	0.00129074	0.01	0.109	0.01085	ENST00000344265	0.01085	FALSE	FALSE
ENST00000350375	2	3	87322574	T	G	Intron Near Junction	13.9917	1.40996	3.44178			0.514917	0.0167383	2.329	0.0100669	0.01	0.14	0.0616977	ENST00000344265	0.0100669	FALSE	FALSE
ENST00000350375	2	3	87322574	T	C	Intron Near Junction	17.3188	2.05819	13.5369			0.350639	0.763105	1.608	0.224474	0.11	0.787	0.224474	ENST00000344265	0.224474	TRUE	FALSE
ENST00000350375	2	3	87322574	T	A	Intron Near Junction	16.0851	1.57013	3.21076			0.0278007	0.0157475	2.518	0.0153305	0	0.08	0.0705031	ENST00000344265	0.0153305	FALSE	FALSE
ENST00000350375	2	3	87322573	G	T	Intron Near Junction	17.5142	1.51511	3.02173			0.000177058	0.00614816	2.024	0.00638722	0.01	0.043	0.0193377	ENST00000344265	0.00638722	FALSE	FALSE
ENST00000350375	2	3	87322573	G	C	Intron Near Junction	20.7664	2.36183	27.5381			0.65187	0.859025	2.513	0.335929	0.11	0.721	0.335929	ENST00000344265	0.335929	TRUE	FALSE
ENST00000350375	2	3	87322573	G	A	Intron Near Junction	19.4933	1.42158	2.86422		0.0645161	0.103141	0.0117815	2.122	0.00750612	0.01	0.099	0.0306984	ENST00000344265	0.00807667	FALSE	FALSE
ENST00000350375	2	3	87322572	T	G	Intron Near Junction	16.6158	1.9983	3.73129			0.228907	0.00916318	1.421	0.038567	0.02	0.179	0.038567	ENST00000344265	0.038567	FALSE	FALSE
ENST00000350375	2	3	87322572	T	C	Intron Near Junction	15.2101	1.5437	3.52621			0.332522	0.00631711	1.46	0.0243416	0.02	0.066	0.0243416	ENST00000344265	0.0243416	FALSE	FALSE
ENST00000350375	2	3	87322572	T	A	Intron Near Junction	17.3555	1.83757	3.53435			0.378687	0.00689244	1.126	0.0168642	0.06	0.077	0.0168642	ENST00000344265	0.0168642	FALSE	FALSE
ENST00000350375	2	3	87322571	G	T	Intron Near Junction	21.1476	1.60556	4.22594			0.890602	0.00824316	2.849	0.124629	0.11	0.029	0.0487261	ENST00000344265	0.124629	FALSE	FALSE
ENST00000350375	2	3	87322571	G	C	Intron Near Junction	16.6915	1.4874	40.4224			1.66871	0.00840256	3.075	0.405792	0.19	0.46	0.405792	ENST00000344265	0.405792	TRUE	FALSE
ENST00000350375	2	3	87322571	G	A	Intron Near Junction	29.7653	0.81659	2.50976			0.585091	0.687963	2.116	0.0984072	0.06	0.673	0.0922771	ENST00000344265	0.0984072	FALSE	FALSE
ENST00000350375	2	3	87322570	T	G	Essential Splice	15.1726	1.47472	43.1252		0.359477	0.304272	0.492733	3.213	0.414706	0.16	0.776	0.389146	ENST00000344265	0.414706	TRUE	FALSE
ENST00000350375	2	3	87322570	T	C	Essential Splice	15.3716	1.53569	42.3084		0.448802	0.618061	0.492698	3.197	0.414052	0.16	0.778	0.277853	ENST00000344265	0.414052	TRUE	TRUE
ENST00000350375	2	3	87322570	T	A	Essential Splice	16.3805	1.67571	42.7402		0.359477	0.598292	0.00775092	3.189	0.414496	0.16	0.315	0.321418	ENST00000344265	0.414496	TRUE	FALSE
ENST00000350375	2	3	87322569	C	T	Essential Splice	17.4397	1.31734	40.8265			0.461398	0.509372	3.24	0.413783	0.16	0.833	0.331744	ENST00000344265	0.413783	TRUE	FALSE
ENST00000350375	2	3	87322569	C	G	Essential Splice	19.4281	1.15977	38.4212			0.444827	0.00817694	3.13	0.412833	0.16	0.376	0.353608	ENST00000344265	0.412833	TRUE	FALSE
ENST00000350375	2	3	87322569	C	A	Essential Splice	17.0806	1.45416	42.5505			0.7836	0.512088	3.2	0.414465	0.16	0.838	0.38695	ENST00000344265	0.414465	TRUE	FALSE
ENST00000350375	2	3	87322568	G	T	Exon Near Junction	21.1339	1.11485	2.72949	2.6		0.177593	0.0141566	1.622	0.0121456	0.04	0.133	0.0420594	ENST00000344265	0.0420594	FALSE	FALSE
ENST00000350375	2	3	87322567	T	G	Exon Near Junction	16.8169	1.63595	2.76239	2.8	0.140351	0.0586027	0.00953772	2.193	0.00951356	0.04	0.183	0.0293531	ENST00000344265	0.0293531	FALSE	FALSE
ENST00000350375	2	3	87322567	T	C	Exon Near Junction	28.8569	1.56105	2.79304	2	0.0175439	0.248809	0.007452	2.531	0.0179763	0	0.101	0.00285144	ENST00000344265	0.00493842	FALSE	FALSE
ENST00000350375	2	3	87322567	T	A	Exon Near Junction	16.5591	1.14638	3.14784	0.7	0.0175439	0.148627	0.00798156	2.145	0.00209463	0.01	0.161	0.00498462	ENST00000344265	0.00498462	FALSE	FALSE
ENST00000350375	2	3	87322566	T	G	Exon Near Junction	14.956	1.23635	2.85897	6.9		0.0741455	0.00586019	1.712	0.00272244	0.01	0.199	0.0177197	ENST00000344265	0.00272244	FALSE	FALSE
ENST00000350375	2	3	87322566	T	A	Exon Near Junction	15.7892	1.41753	2.8718	1		0.263412	0.00587788	1.979	0.00399578	0.02	0.248	0.00399578	ENST00000344265	0.00399578	FALSE	FALSE
ENST00000350375	2	3	87322565	G	T	Exon Near Junction	16.8876	1.2075	2.6385	1.4		0.202254	0.00779605	1.139	0.0197366	0.01	0.209	0.00529444	ENST00000344265	0.0197366	FALSE	FALSE
ENST00000350375	2	3	87322565	G	C	Exon Near Junction	12.523	1.66329	3.19266	4.3		0.184074	0.00779333	1.65	0.014067	0.01	0.083	0.0287877	ENST00000344265	0.00406714	FALSE	FALSE
ENST00000350375	2	3	87322565	G	A	Exon Near Junction	30.1969	0.965871	2.4423	42.5		0.578331	0.00911676	2.284	0.0650997	0.05	0.088	0.073241	ENST00000344265	0.073241	FALSE	FALSE
ENST00000350375	2	3	87322564	T	G	Exon Near Junction	11.6556	1.18779	3.2315	6	0.0175439	0.086524	0.00566256	2.787	0.0174666	0.01	0.071	0.0479472	ENST00000344265	0.000959634	FALSE	FALSE
ENST00000350375	2	3	87322564	T	C	Exon Near Junction	16.6444	1.71622	3.30312	5.4	0.0175439	0.067351	0.00559869	2.302	0.0154087	0.01	0.062	0.00751293	ENST00000344265	0.00159787	FALSE	FALSE
ENST00000350375	2	3	87322564	T	A	Exon Near Junction	13.7686	1.65476	2.07163	2.4	0.0175439	0.00138635	0.00565195	2.535	0.00615899	0.01	0.05	0.0175209	ENST00000344265	0.00615899	FALSE	FALSE
ENST00000350375	2	3	87322563	C	T	Exon Near Junction	14.8054	1.41057	2.2437	3.1		0.00253903	0.00572259	1.613	0.0118217	0.01	0.242	0.0171883	ENST00000344265	0.00582742	FALSE	FALSE
ENST00000350375	2	3	87322563	C	G	Exon Near Junction	23.625	0.92225	2.41787	4.4		0.0997981	0.00572911	2.34	0.0732984	0.02	0.122	0.0732984	ENST00000344265	0.0732984	FALSE	FALSE
ENST00000350375	2	3	87322563	C	A	Exon Near Junction	21.2475	1.14122	2.728	11.5		0.328532	0.00572259	1.655	0.205817	0.22	0.017	0.205817	ENST00000344265	0.205817	FALSE	FALSE
ENST00000350375	2	3	87322562	C	T	Exon Near Junction	25.7802	1.44689	2.41019	16		0.144691	0.00974715	1.538	0.0757271	0.02	0.127	0.0757271	ENST00000344265	0.0757271	FALSE	FALSE
ENST00000350375	2	3	87322562	C	G	Exon Near Junction	20.3171	1.27532	2.26498	3.7		0.299716	0.0108824	1.845	0.098092	0.03	0.137	0.098092	ENST00000344265	0.098092	FALSE	FALSE
ENST00000350375	2	3	87322562	C	A	Exon Near Junction	23.3544	0.828046	2.77426	12.9		0.489776	0.0107319	1.973	0.117526	0.05	0.124	0.117526	ENST00000344265	0.117526	FALSE	FALSE
ENST00000350375	2	3	87322561	T	A	Exon Near Junction	24.6251	1.4571	2.86483	2.7	0.192982	0.458412	0.00809533	2.613	0.130531	0.09	0.034	0.130531	ENST00000344265	0.130531	FALSE	FALSE
ENST00000350375	2	3	87322560	G	T	Exon Near Junction	28.8209	1.29558	1.86364	18.4		0.311564	0.00966636	2.457	0.089736	0.05	0.251	0.089736	ENST00000344265	0.089736	FALSE	FALSE
ENST00000350375	2	3	87322560	G	C	Exon Near Junction	24.632	1.10113	2.30693	11.6		0.270376	0.00974632	2.584	0.029017	0.03	0.137	0.0362584	ENST00000344265	0.0362584	FALSE	FALSE
ENST00000350375	2	3	87322559	A	T	Exon Near Junction	14.6921	1.5309	2.43065	4.4		0.0417055	0.0364499	1.684	0.000651464	0	0.472	0.0079838	ENST00000344265	0.00583285	FALSE	FALSE
ENST00000350375	2	3	87322559	A	G	Exon Near Junction	17.6687	1.27314	3.25132	1.2		0.249335	0.0380206	1.125	0.0446602	0.01	0.344	0.0446602	ENST00000344265	0.0446602	FALSE	FALSE
ENST00000350375	2	3	87322559	A	C	Exon Near Junction	13.5263	1.40423	3.30805	8		0.231485	0.0387339	1.942	0.0118073	0	0.355	0.0118073	ENST00000344265	0.0118073	FALSE	FALSE
ENST00000350375	2	3	87322558	A	T	Deep Exon	17.239	1.31726	2.71542	2.7	0.0526316	0.116512	0.0074718	2.153	7.10487e-05	0.01	0.088	0.01473	ENST00000344265	0.01473	FALSE	FALSE
ENST00000350375	2	3	87322558	A	G	Deep Exon	17.449	1.37366	3.19128	4.6	0.0526316	0.0574558	0.00753494	2.21	0.0111905	0.01	0.159	0.01669	ENST00000344265	0.01669	FALSE	FALSE
ENST00000350375	2	3	87322558	A	C	Deep Exon	14.9203	1.27437	2.67992	4.2	0.0526316	0.0951463	0.0069997	2.414	0.00140893	0.02	0.105	0.0111925	ENST00000344265	0.0111925	FALSE	FALSE
ENST00000350375	2	3	87322556	T	G	Deep Exon	15.9013	1.8544	2.45131	1.3		0.101798	0.0106548	1.929	0.102535	0.02	0.097	0.102535	ENST00000344265	0.102535	FALSE	FALSE
ENST00000350375	2	3	87322556	T	C	Deep Exon	14.0798	1.23022	3.24573	7.9		0.22772	0.00913768	2.906	0.00925716	0.01	0.281	0.00925716	ENST00000344265	0.00925716	FALSE	FALSE
ENST00000350375	2	3	87322556	T	A	Deep Exon	22.5207	1.57725	2.63292	17.6		0.154082	0.0106649	2.119	0.273965	0.02	0.11	0.273965	ENST00000344265	0.273965	FALSE	FALSE
ENST00000350375	2	3	87322555	A	T	Deep Exon	16.399	1.55236	2.57284	6.2		0.105198	0.00696269	3.02	0.00494291	0.01	0.04	0.0156003	ENST00000344265	0.00494291	FALSE	FALSE
ENST00000350375	2	3	87322555	A	G	Deep Exon	14.0803	1.95141	3.10994	4.8	0.0175439	0.114045	0.0072002	2.572	0.00189161	0.01	0.209	0.0151611	ENST00000344265	0.00189161	FALSE	FALSE
ENST00000350375	2	3	87322555	A	C	Deep Exon	14.8687	1.62514	3.45818	7.2		0.0833316	0.0071487	2.843	0.00279959	0.01	0.014	0.0326607	ENST00000344265	0.0276121	FALSE	FALSE
ENST00000350375	2	3	87322554	A	T	Deep Exon	20.7144	1.64257	3.35462	2.9		0.0348708	0.0439615	1.723	0.0209241	0.01	0.342	0.0209241	ENST00000344265	0.0209241	FALSE	FALSE
ENST00000350375	2	3	87322554	A	G	Deep Exon	12.8544	1.76007	3.18523	9.7		0.509331	0.0380206	2.978	0.015328	0.01	0.441	0.0400461	ENST00000344265	0.0148479	FALSE	FALSE
ENST00000350375	2	3	87322554	A	C	Deep Exon	18.4939	1.68326	2.94274	8.3		0.475954	0.0363878	2.753	0.0130853	0.01	0.436	0.0378756	ENST00000344265	0.0130853	FALSE	FALSE
ENST00000350375	2	3	87322553	T	G	Deep Exon	13.6544	1.4084	3.16576	9.6		0.496935	0.00974715	2.313	0.0299104	0	0.191	0.0203954	ENST00000344265	0.0203954	FALSE	FALSE
ENST00000350375	2	3	87322553	T	A	Deep Exon	16.8526	1.02893	2.96313	6.9		0.047582	0.0106649	2.314	0.204506	0.04	0.376	0.204506	ENST00000344265	0.204506	FALSE	FALSE
ENST00000350375	2	3	87322552	A	T	Deep Exon	15.1108	1.34527	3.61194	1.6		0.168253	0.00772302	1.907	0.0831512	0.18	0.221	0.0831512	ENST00000344265	0.0831512	FALSE	FALSE
ENST00000350375	2	3	87322552	A	G	Deep Exon	15.6591	1.55339	2.71996	1.2	0.0175439	0.0515775	0.00713957	2.564	0.0042203	0.01	0.258	0.00813735	ENST00000344265	0.0042203	FALSE	FALSE
ENST00000350375	2	3	87322552	A	C	Deep Exon	21.5604	1.3022	2.78586	10.6		0.207317	0.00768215	1.524	0.0172189	0.21	0.202	0.055421	ENST00000344265	0.055421	FALSE	FALSE
ENST00000350375	2	3	87322551	A	T	Deep Exon	17.0845	1.89673	2.80007	3.3		0.0159587	0.00927029	2.288	0.000137931	0	0.043	0.00268176	ENST00000344265	0.000137931	FALSE	FALSE
ENST00000350375	2	3	87322551	A	G	Deep Exon	22.9235	1.13938	2.71927	6.8		0.213413	0.00890652	2.287	0.00829918	0	0.071	0.0242062	ENST00000344265	0.0104663	FALSE	FALSE
ENST00000350375	2	3	87322551	A	C	Deep Exon	14.0577	1.49737	2.48244	9.4		0.402647	0.0133317	2.638	0.00861638	0.01	0.24	0.0349129	ENST00000344265	0.00861638	FALSE	FALSE
ENST00000350375	2	3	87322550	G	T	Deep Exon	18.9608	1.23477	2.46954	33.9		0.271125	0.0748295	2.623	0.0133172	0.02	0.628	0.0125041	ENST00000344265	0.0133172	FALSE	FALSE
ENST00000350375	2	3	87322550	G	C	Deep Exon	18.4874	1.26677	2.45711	19.9		0.132175	0.0734164	1.732	0.0073636	0.02	0.59	0.0113318	ENST00000344265	0.0113318	FALSE	FALSE
ENST00000350375	2	3	87322550	G	A	Deep Exon	20.8755	0.990324	2.27607	28.7		0.322678	0.0755642	2.717	0.112046	0.02	0.555	0.112046	ENST00000344265	0.112046	FALSE	FALSE
ENST00000350375	2	3	87322549	A	T	Deep Exon	15.6554	1.12228	3.23795	2.2	0.298246	0.00313435	0.00789352	0.954	0.0181014	0.01	0.393	0.0181014	ENST00000344265	0.0181014	FALSE	FALSE
ENST00000350375	2	3	87322549	A	G	Deep Exon	13.5946	1.62149	2.89654	6.6	0.0175439	0.283625	0.00695977	1.71	0.0146892	0	0.226	0.00883359	ENST00000344265	0.00443311	FALSE	FALSE
ENST00000350375	2	3	87322549	A	C	Deep Exon	13.4647	1.56253	2.94932	7.6	0.0175439	0.364456	0.00664259	2.665	0.00508021	0.01	0.075	0.0287473	ENST00000344265	0.00508021	FALSE	FALSE
ENST00000350375	2	3	87322548	C	T	Deep Exon	20.1966	1.16408	3.10317	25.3		0.229319	0.00897618	2.506	0.0234584	0.01	0.272	0.0191404	ENST00000344265	0.0234584	FALSE	FALSE
ENST00000350375	2	3	87322548	C	G	Deep Exon	14.9833	1.37822	2.94382	1.9		0.166737	0.00822191	2.096	0.158254	0.04	0.269	0.158254	ENST00000344265	0.158254	FALSE	FALSE
ENST00000350375	2	3	87322548	C	A	Deep Exon	23.5276	1.46764	2.86568	33		0.269917	0.00909573	2.809	0.287991	0.09	0.21	0.287991	ENST00000344265	0.287991	FALSE	FALSE
ENST00000350375	2	3	87322547	A	T	Deep Exon	15.0884	1.94525	2.89285	6.7		0.26586	0.00894239	1.69	0.00847133	0	0.057	0.00847133	ENST00000344265	0.00847133	FALSE	FALSE
ENST00000350375	2	3	87322547	A	G	Deep Exon	12.9746	1.89455	3.44309	8.5		0.362978	0.00894239	1.537	0.00345833	0	0.032	0.0138986	ENST00000344265	0.00345833	FALSE	FALSE
ENST00000350375	2	3	87322547	A	C	Deep Exon	19.9544	1.28268	3.03232	6.5		0.220612	0.00882726	1.977	0.0037514	0	0.044	0.0110052	ENST00000344265	0.0110052	FALSE	FALSE
ENST00000350375	2	3	87322546	A	T	Deep Exon	16.5298	1.68399	2.93485	1	0.0175439	0.0871793	0.0071407	2.235	0.00249034	0.01	0.048	0.0171299	ENST00000344265	0.0109857	FALSE	FALSE
ENST00000350375	2	3	87322546	A	G	Deep Exon	21.8828	1.51157	2.42488	8	0.0175439	0.0704711	0.00727745	1.152	0.00919601	0.03	0.251	0.0228622	ENST00000344265	0.0228622	FALSE	FALSE
ENST00000350375	2	3	87322546	A	C	Deep Exon	16.0493	0.897676	3.34833	3.3	0.0175439	0.11256	0.00737099	2.23	0.000908358	0	0.095	0.0235082	ENST00000344265	0.00261891	FALSE	FALSE
ENST00000350375	2	3	87322545	G	T	Deep Exon	19.8765	1.56128	1.86102	16.5		0.162527	0.00983252	1.666	0.0202881	0.01	0.202	0.00206834	ENST00000344265	0.0202881	FALSE	FALSE
ENST00000350375	2	3	87322545	G	A	Deep Exon	19.4918	1.31295	2.90818	16		0.116456	0.00966925	2.391	0.179065	0.04	0.123	0.179065	ENST00000344265	0.179065	FALSE	FALSE
ENST00000350375	2	3	87322544	G	T	Deep Exon	18.5126	1.4261	2.5505	34.2		0.297949	0.0601063	1.556	0.00911775	0.01	0.731	0.00391775	ENST00000344265	0.00911775	FALSE	FALSE
ENST00000350375	2	3	87322544	G	C	Deep Exon	16.621	1.06258	3.30377	0.4		0.0333766	0.0679099	2.314	0.00833131	0.01	0.658	0.0250389	ENST00000344265	0.00833131	FALSE	FALSE
ENST00000350375	2	3	87322544	G	A	Deep Exon	22.5496	1.17116	3.0829	57.1		0.384089	0.0677453	1.633	0.185615	0.04	0.498683	0.185615	ENST00000344265	0.185615	FALSE	FALSE
ENST00000350375	2	3	87322543	A	T	Deep Exon	17.2097	1.24362	2.69404	4	0.140351	0.0122713	0.00711253	2.465	9.97819e-05	0	0.103	0.00646955	ENST00000344265	0.00646955	FALSE	FALSE
ENST00000350375	2	3	87322543	A	G	Deep Exon	17.5418	1.56141	2.89352	14	0.140351	0.132829	0.00752855	1.966	0.00492096	0.01	0.619	0.0179425	ENST00000344265	0.0179425	FALSE	FALSE
ENST00000350375	2	3	87322542	A	T	Deep Exon	17.2863	2.06999	2.9147	12.5		0.0218732	0.00976687	2.209	0.0095073	0	0.098	0.0068683	ENST00000344265	0.0095073	FALSE	FALSE
ENST00000350375	2	3	87322542	A	G	Deep Exon	16.2898	1.79492	3.2019	65.8		0.198045	0.00927294	1.688	0.00508153	0.01	0.265	0.0215052	ENST00000344265	0.0215052	FALSE	FALSE
ENST00000350375	2	3	87322542	A	C	Deep Exon	12.6237	1.35905	3.63451	7.3		0.174143	0.00850566	2.508	0.00721977	0	0.091	0.0118658	ENST00000344265	0.00721977	FALSE	FALSE
ENST00000350375	2	3	87322541	G	T	Deep Exon	23.4091	1.38878	2.54705	57.7		0.419378	0.0660172	1.242	0.03548	0.05	0.755	0.0325726	ENST00000344265	0.03548	FALSE	FALSE
ENST00000350375	2	3	87322541	G	C	Deep Exon	31.3465	1.46663	2.4421	7.5		0.0368861	0.0703167	2.242	0.00238097	0.03	0.505	0.00985464	ENST00000344265	0.00256979	FALSE	FALSE
ENST00000350375	2	3	87322541	G	A	Deep Exon	23.2037	1.1615	2.80979	65.4		0.391482	0.0670702	1.834	0.149772	0.05	0.2125	0.149772	ENST00000344265	0.149772	FALSE	FALSE
ENST00000350375	2	3	87322540	G	T	Deep Exon	17.1999	1.61228	2.8683	18.2	0.280702	0.0695605	0.00786913	1.597	0.00872609	0.01	0.216	0.00547761	ENST00000344265	0.00872609	FALSE	FALSE
ENST00000350375	2	3	87322540	G	C	Deep Exon	14.6383	1.6787	3.34823	4.2	0.122807	0.0961362	0.00696142	2.452	0.00646776	0	0.232	0.0125912	ENST00000344265	0.00336161	FALSE	FALSE
ENST00000350375	2	3	87322540	G	A	Deep Exon	19.7589	1.45992	2.91004	38.9	0.175439	0.245963	0.00790665	1.152	0.0450186	0.02	0.24	0.0450186	ENST00000344265	0.0450186	FALSE	FALSE
ENST00000350375	2	3	87322539	A	T	Deep Exon	15.74	1.44814	3.15479	5.4		0.0303309	0.0633761	1.626	0.599921	0.35	0.863	0.599921	ENST00000344265	0.599921	FALSE	FALSE
ENST00000350375	2	3	87322539	A	G	Deep Exon	14.6327	1.12295	2.77459	3.2		0.190922	0.036457	1.717	0.00135255	0.01	0.4705	0.00342399	ENST00000344265	0.00342399	FALSE	FALSE
ENST00000350375	2	3	87322539	A	C	Deep Exon	13.5368	1.90629	3.28867	6.8		0.187571	0.0438068	2.402	0.00248581	0	0.730417	0.00248581	ENST00000344265	0.00248581	FALSE	FALSE
ENST00000350375	2	3	87322538	C	T	Deep Exon	25.0729	1.52066	2.55131	40.4		0.334249	0.0106791	2.098	0.0245225	0.02	0.189	0.010254	ENST00000344265	0.0245225	FALSE	FALSE
ENST00000350375	2	3	87322538	C	G	Deep Exon	17.929	1.3325	2.60018	23.6		0.181656	0.0106692	1.873	0.0524274	0.03	0.1	0.0524274	ENST00000344265	0.0524274	FALSE	FALSE
ENST00000350375	2	3	87322538	C	A	Deep Exon	22.8207	1.48936	2.54041	62.7		0.335072	0.010833	2.513	0.102785	0.05	0.261	0.102785	ENST00000344265	0.102785	FALSE	FALSE
ENST00000350375	2	3	87322537	A	T	Deep Exon	16.4264	1.639	3.24519	5.6		0.192562	0.00824436	1.356	0.00577241	0.11	0.201	0.0104698	ENST00000344265	0.00532135	FALSE	FALSE
ENST00000350375	2	3	87322537	A	G	Deep Exon	14.7653	2.23291	2.76734	8.2	0.122807	0.222321	0.008726	1.876	0.00348771	0	0.206	0.00872695	ENST00000344265	0.00484335	FALSE	FALSE
ENST00000350375	2	3	87322537	A	C	Deep Exon	15.2625	1.52074	3.0496	6.2		0.261488	0.00824436	1.728	0.00424205	0	0.361	0.0106303	ENST00000344265	0.0071916	FALSE	FALSE
ENST00000350375	2	3	87322536	G	T	Deep Exon	25.5617	1.75295	2.6072	25.6		0.376148	0.1035	1.993	0.00941157	0.01	0.656	0.0127254	ENST00000344265	0.0127254	FALSE	FALSE
ENST00000350375	2	3	87322536	G	C	Deep Exon	18.5382	1.71032	2.87003	6		0.197367	0.064987	1.633	0.00914389	0	0.658	0.00880051	ENST00000344265	0.00698898	FALSE	FALSE
ENST00000350375	2	3	87322536	G	A	Deep Exon	45.3704	0	0	44.9		0.231238	0.0746722	2.477	0.012253	0.02	0.543	0.00668187	ENST00000344265	0.012253	FALSE	FALSE
ENST00000350375	2	3	87322535	T	G	Deep Exon	16.1794	1.40673	2.77983	6.4		0.0716144	0.0100066	1.805	0.137327	0.03	0.107	0.137327	ENST00000344265	0.137327	FALSE	FALSE
ENST00000350375	2	3	87322535	T	C	Deep Exon	14.5377	1.374	2.42202	6.6		0.173364	0.00972052	2.55	0.00503297	0	0.125	0.00930464	ENST00000344265	0.00503297	FALSE	FALSE
ENST00000350375	2	3	87322535	T	A	Deep Exon	18.4804	1.09623	3.18886	7.7		0.0917574	0.010519	1.826	0.168166	0.04	0.434	0.168166	ENST00000344265	0.168166	FALSE	FALSE
ENST00000350375	2	3	87322534	A	T	Deep Exon	15.6356	1.26584	3.1373	5.5		0.0855544	0.00703959	2.532	0.00168502	0	0.077	0.00395608	ENST00000344265	0.00168502	FALSE	FALSE
ENST00000350375	2	3	87322534	A	G	Deep Exon	17.1307	1.44175	3.08163	7.2	0.0701754	0.154274	0.00729506	2.373	0.00044799	0.01	0.629	0.00136197	ENST00000344265	0.00044799	FALSE	FALSE
ENST00000350375	2	3	87322534	A	C	Deep Exon	17.3187	1.11043	3.60698	2.6		0.0357836	0.0082757	2.139	0.318902	0.23	0.219	0.318902	ENST00000344265	0.318902	FALSE	FALSE
ENST00000350375	2	3	87322533	A	T	Deep Exon	14.1741	2.52557	3.86119	3.4		0.0543013	0.0380349	2.041	0.00429187	0.01	0.471	0.00609815	ENST00000344265	0.00609815	FALSE	FALSE
ENST00000350375	2	3	87322533	A	G	Deep Exon	11.7424	1.52877	2.88869	9.6		0.603029	0.0376217	2.352	0.00398922	0	0.5255	0.011896	ENST00000344265	0.00254193	FALSE	FALSE
ENST00000350375	2	3	87322533	A	C	Deep Exon	13.5177	1.11425	3.12001	8.9		0.426166	0.0376217	2.669	0.0053347	0	0.47	0.0053347	ENST00000344265	0.0053347	FALSE	FALSE
ENST00000350375	2	3	87322532	T	G	Deep Exon	14.9716	1.55647	2.86795	8.6		0.297248	0.00972052	1.899	0.0823417	0.01	0.148	0.0823417	ENST00000344265	0.0823417	FALSE	FALSE
ENST00000350375	2	3	87322532	T	C	Deep Exon	14.7388	1.35867	2.58156	5.2		0.0953891	0.00969622	2.573	0.0387216	0.03	0.086	0.0387216	ENST00000344265	0.0387216	FALSE	FALSE
ENST00000350375	2	3	87322532	T	A	Deep Exon	17.7785	1.70775	3.20964	1.1		0.0720555	0.0102423	1.103	0.0846323	0.02	0.235	0.0846323	ENST00000344265	0.0846323	FALSE	FALSE
ENST00000350375	2	3	87322531	A	T	Deep Exon	22.8418	1.33745	3.35159	4.5		0.217359	0.00913948	2.715	0.651939	0.31	0.412	0.651939	ENST00000344265	0.651939	FALSE	FALSE
ENST00000350375	2	3	87322531	A	G	Deep Exon	13.9145	1.70311	3.01334	8.3	0.140351	0.119003	0.00806723	2.539	0.0458589	0.01	0.211	0.0458589	ENST00000344265	0.0458589	FALSE	FALSE
ENST00000350375	2	3	87322531	A	C	Deep Exon	54.0194	0.641173	4.16049	78.1		0.768811	0.0479645	3.016	0.930552	0.64	0.908	0.930552	ENST00000344265	0.930552	TRUE	FALSE
ENST00000350375	2	3	87322530	C	G	Deep Exon	20.2972	1.32292	2.80228	0.8		0.266601	0.00922224	1.614	0.0536421	0.02	0.091	0.0536421	ENST00000344265	0.0536421	FALSE	FALSE
ENST00000350375	2	3	87322530	C	A	Deep Exon	28.2377	1.39338	2.97462	38.7		0.438567	0.0101215	2.271	0.0562076	0.3	0.169	0.0562076	ENST00000344265	0.0562076	FALSE	FALSE
ENST00000350375	2	3	87322529	C	T	Deep Exon	23.124	1.59439	2.78417	13.9		0.286533	0.00983616	1.705	0.0162725	0.02	0.215	0.0185058	ENST00000344265	0.0185058	FALSE	FALSE
ENST00000350375	2	3	87322529	C	G	Deep Exon	32.9031	1.04211	2.32108	28.8		0.504726	0.0103819	2.233	0.0653196	0.06	0.138	0.0653196	ENST00000344265	0.0653196	FALSE	FALSE
ENST00000350375	2	3	87322528	T	G	Deep Exon	17.1162	1.37645	2.69205	6	0.333333	0.196106	0.00926474	1.45	0.00867045	0.03	0.166	0.0138761	ENST00000344265	0.0138761	FALSE	FALSE
ENST00000350375	2	3	87322528	T	C	Deep Exon	17.603	1.31475	2.56131	73.8	0.298246	0.254675	0.00912635	2.109	0.00958714	0.02	0.127	0.0118732	ENST00000344265	0.0118732	FALSE	FALSE
ENST00000350375	2	3	87322528	T	A	Deep Exon	28.7257	1.2056	1.9545	83.4	0.631579	0.704684	0.0112611	2.595	0.0515631	0.09	0.135	0.0896465	ENST00000344265	0.0896465	FALSE	FALSE
ENST00000350375	2	3	87322527	T	G	Deep Exon	13.1659	1.666	3.51926	5.6		0.0927014	0.00996464	0.746	0.00639963	0	0.131	0.00659978	ENST00000344265	0.00639963	FALSE	FALSE
ENST00000350375	2	3	87322527	T	C	Deep Exon	19.9363	1.48218	2.72613	6.1		0.213735	0.00972052	1.569	0.0620302	0.01	0.111	0.0620302	ENST00000344265	0.0620302	FALSE	FALSE
ENST00000350375	2	3	87322527	T	A	Deep Exon	19.5455	1.19658	2.40733	0.1		0.0223206	0.0105861	1.759	0.00321125	0.01	0.135	0.00321125	ENST00000344265	0.00321125	FALSE	FALSE
ENST00000350375	2	3	87322526	T	G	Deep Exon	13.3222	1.45156	2.98509	4.7		0.163562	0.00959944	1.392	0.0040087	0.01	0.105	0.00552529	ENST00000344265	0.00552529	FALSE	FALSE
ENST00000350375	2	3	87322526	T	C	Deep Exon	14.3927	1.45056	3.21613	1.1		0.1379	0.00940674	1.644	0.0917372	0.03	0.059	0.0917372	ENST00000344265	0.0917372	FALSE	FALSE
ENST00000350375	2	3	87322526	T	A	Deep Exon	13.2756	1.32812	3.1746	2.3		0.0539198	0.00958952	1.245	0.0396308	0.01	0.062	0.0396308	ENST00000344265	0.0396308	FALSE	FALSE
ENST00000350375	2	3	87322525	G	T	Deep Exon	13.1278	1.51223	3.39297	19.5		0.0761434	0.00861226	1.926	0.0214784	0.02	0.547	0.0214784	ENST00000344265	0.0214784	FALSE	FALSE
ENST00000350375	2	3	87322525	G	C	Deep Exon	12.1777	1.43119	2.55594	11.6		0.0283216	0.0092818	1.639	0.145069	0.02	0.038	0.145069	ENST00000344265	0.145069	FALSE	FALSE
ENST00000350375	2	3	87322525	G	A	Deep Exon	14.0926	1.4322	2.84421	18	0.333333	0.121401	0.00918945	1.869	0.00400232	0.01	0.196	0.00400232	ENST00000344265	0.00400232	FALSE	FALSE
ENST00000350375	2	3	87322524	G	T	Deep Exon	14.5704	1.73029	2.24072	6.6		0.13356	0.0498282	1.6	0.00257149	0.01	0.6335	0.00242712	ENST00000344265	0.00257149	FALSE	FALSE
ENST00000350375	2	3	87322524	G	C	Deep Exon	12.3753	1.83874	2.57196	9.5		0.124037	0.00928192	1.185	0.00440642	0.01	0.278	0.0126867	ENST00000344265	0.0126867	FALSE	FALSE
ENST00000350375	2	3	87322524	G	A	Deep Exon	15.3727	0.996815	3.00905	74		0.559664	0.0987044	2.638	0.0372273	0.28	0.783	0.0604373	ENST00000344265	0.0604373	FALSE	FALSE
ENST00000350375	2	3	87322523	T	G	Deep Exon	22.7698	1.16858	2.88228	10.9		0.0118333	0.00609708	1.385	0.00979102	0.01	0.058	0.0251699	ENST00000344265	0.0251699	FALSE	FALSE
ENST00000350375	2	3	87322523	T	C	Deep Exon	14.9218	1.40727	3.06283	2		0.240789	0.00609672	2.351	0.00646656	0.01	0.057	0.0178185	ENST00000344265	0.0178185	FALSE	FALSE
ENST00000350375	2	3	87322523	T	A	Deep Exon	69.8472	0.369658	1.31333	6.9		0.0270834	0.00609672	1.563	0.00868045	0.01	0.057	0.0252488	ENST00000344265	0.0252488	TRUE	FALSE
ENST00000350375	2	3	87322522	C	T	Deep Exon	11.826	1.44112	2.32412	4.3	0.0701754	0.162571	0.00559005	1.274	0.00821626	0.01	0.159	0.0246885	ENST00000344265	0.0246885	FALSE	FALSE
ENST00000350375	2	3	87322522	C	G	Deep Exon	10.9479	1.7515	3.83218	28.7		0.299589	0.0056436	2.218	0.0120732	0.01	0.064	0.046628	ENST00000344265	0.046628	FALSE	FALSE
ENST00000350375	2	3	87322522	C	A	Deep Exon	11.4541	1.55082	3.19873	15.7		0.144995	0.00564848	2.188	0.0123607	0.01	0.093	0.0357373	ENST00000344265	0.0357373	FALSE	FALSE
ENST00000350375	2	3	87322521	G	T	Deep Exon	11.8794	1.47071	3.09423	0.7		0.0518218	0.00729605	1.968	0.00286789	0.01	0.295	0.00286789	ENST00000344265	0.00286789	FALSE	FALSE
ENST00000350375	2	3	87322521	G	C	Deep Exon	12.854	1.35492	3.31148	14.8		0.0462072	0.00770631	2.716	0.0420016	0.04	0.239	0.0420016	ENST00000344265	0.0420016	FALSE	FALSE
ENST00000350375	2	3	87322521	G	A	Deep Exon	11.4824	1.24969	3.10396	2.5		0.066136	0.00726624	2.331	0.00183075	0.01	0.231	0.00584108	ENST00000344265	0.00584108	FALSE	FALSE
ENST00000350375	2	3	87322520	G	T	Deep Exon	11.6979	1.77131	3.36915	3.7		0.0716056	0.00972138	1.25	0.00273472	0.01	0.091	0.00263929	ENST00000344265	0.00273472	FALSE	FALSE
ENST00000350375	2	3	87322520	G	C	Deep Exon	11.2159	1.3088	2.91685	3.7		0.14779	0.00893512	1.471	0.0233846	0.01	0.283	0.0233846	ENST00000344265	0.0233846	FALSE	FALSE
ENST00000350375	2	3	87322520	G	A	Deep Exon	12.2624	1.75197	3.33081	24.4		0.12829	0.0101255	2.457	0.00890589	0.02	0.12	0.00463629	ENST00000344265	0.00890589	FALSE	FALSE
ENST00000350375	2	3	87322519	T	G	Deep Exon	12.4531	1.34355	3.06195	31.4	0.140351	0.278902	0.00690041	2.085	0.00823352	0.02	0.085	0.0160252	ENST00000344265	0.0160252	FALSE	FALSE
ENST00000350375	2	3	87322519	T	C	Deep Exon	13.2735	1.38505	3.02561	5.9	0.140351	0.162839	0.00670941	1.445	0.00969443	0	0.13	0.00969443	ENST00000344265	0.00969443	FALSE	FALSE
ENST00000350375	2	3	87322519	T	A	Deep Exon	13.1818	1.60384	2.59209	1.2	0.140351	0.0460899	0.0072999	1.9	0.000981092	0.01	0.309	0.000552024	ENST00000344265	0.000854015	FALSE	FALSE
ENST00000350375	2	3	87322518	A	T	Deep Exon	12.2804	1.61154	3.43478	4		0.0690181	0.00695206	1.858	0.00346008	0	0.119	0.00698841	ENST00000344265	0.00698841	FALSE	FALSE
ENST00000350375	2	3	87322518	A	G	Deep Exon	11.6749	1.46615	3.5264	1.7		0.178671	0.0075306	1.353	0.00392777	0.01	0.455	0.0040766	ENST00000344265	0.0040766	FALSE	FALSE
ENST00000350375	2	3	87322518	A	C	Deep Exon	12.2808	1.29666	3.16212	3		0.06522	0.00754832	1.316	0.00590827	0.01	0.266	0.0100582	ENST00000344265	0.0100582	FALSE	FALSE
ENST00000350375	2	3	87322517	G	T	Deep Exon	12.5239	1.76109	3.06985	50.6		0.581554	0.0717933	2.355	0.0402999	0.26	0.511	0.0606631	ENST00000344265	0.0606631	FALSE	FALSE
ENST00000350375	2	3	87322517	G	C	Deep Exon	12.6941	1.34482	3.14936	1.2		0.0927005	0.0600992	1.486	0.00731438	0.18	0.53	0.0134102	ENST00000344265	0.0134102	FALSE	FALSE
ENST00000350375	2	3	87322517	G	A	Deep Exon	14.2435	1.68868	3.27558	65.9		0.663913	0.074889	2.701	0.0317274	0.07	0.664	0.0676283	ENST00000344265	0.0676283	FALSE	FALSE
ENST00000350375	2	3	87322516	T	G	Deep Exon	14.8324	1.30323	4.10835	0	0.140351	0.134801	0.00759017	1.881	0.00479221	0.01	0.469	0.0118122	ENST00000344265	0.0118122	FALSE	FALSE
ENST00000350375	2	3	87322516	T	C	Deep Exon	12.1494	1.63307	3.06741	8.5	0.0175439	0.182186	0.00670402	2.437	0.0367322	0.01	0.239	0.0367322	ENST00000344265	0.0367322	FALSE	FALSE
ENST00000350375	2	3	87322516	T	A	Deep Exon	12.5214	2.05195	2.57866	6.9	0.140351	0.0830591	0.00729938	1.997	0.0017345	0.01	0.299	0.00702733	ENST00000344265	0.00702733	FALSE	FALSE
ENST00000350375	2	3	87322515	T	G	Deep Exon	68.9497	0.324511	1.62272	31.3		0.310896	0.00872038	2.215	0.0101359	0.02	0.252	0.0316953	ENST00000344265	0.0316953	TRUE	FALSE
ENST00000350375	2	3	87322515	T	C	Deep Exon	13.2617	1.38669	2.98459	1.8		0.0509914	0.00852014	1.329	0.00284327	0.01	0.519	0.00852627	ENST00000344265	0.00852627	FALSE	FALSE
ENST00000350375	2	3	87322514	G	T	Deep Exon	13.566	1.44727	2.58118	25.7		0.27612	0.0654947	1.223	0.0103977	0.02	0.639	0.0188654	ENST00000344265	0.0188654	FALSE	FALSE
ENST00000350375	2	3	87322514	G	C	Deep Exon	13.1408	1.19981	3.17741	6.5		0.0189229	0.061577	1.179	0.00311116	0.01	0.493	0.00642276	ENST00000344265	0.00642276	FALSE	FALSE
ENST00000350375	2	3	87322514	G	A	Deep Exon	17.4992	1.32277	3.31865	41.9		0.162405	0.0732903	1.254	0.0083518	0.01	0.596	0.0170128	ENST00000344265	0.0170128	FALSE	FALSE
ENST00000350375	2	3	87322513	G	T	Deep Exon	14.1909	1.10836	3.21222	15.4	0.350877	0.030967	0.00879737	1.93	0.00307482	0.01	0.179	0.00150041	ENST00000344265	0.00150041	FALSE	FALSE
ENST00000350375	2	3	87322513	G	C	Deep Exon	15.2312	1.6807	2.6804	5.8	0.245614	0.236907	0.00885305	2.298	0.0268666	0.01	0.099	0.0268666	ENST00000344265	0.0268666	FALSE	FALSE
ENST00000350375	2	3	87322513	G	A	Deep Exon	17.1779	1.29295	3.08762	8.3	0.350877	0.0735373	0.00974364	2.139	0.00271189	0.02	0.087	0.00210124	ENST00000344265	0.00210124	FALSE	FALSE
ENST00000350375	2	3	87322512	A	T	Deep Exon	13.2691	1.63754	3.02277	4		0.0222291	0.0298692	2.476	0.006589	0.01	0.462	0.00181055	ENST00000344265	0.00181055	FALSE	FALSE
ENST00000350375	2	3	87322512	A	G	Deep Exon	13.9881	1.20251	3.23532	3.4		0.125812	0.0340069	2	0.00789022	0.01	0.336	0.00789022	ENST00000344265	0.00789022	FALSE	FALSE
ENST00000350375	2	3	87322512	A	C	Deep Exon	12.5323	1.44458	3.23081	8.8		0.29366	0.0351687	2.382	0.04505	0.02	0.393	0.04505	ENST00000344265	0.04505	FALSE	FALSE
ENST00000350375	2	3	87322511	T	G	Deep Exon	12.824	1.56675	2.95594	6		0.0328589	0.00980258	1.9	0.00372601	0.01	0.309	0.00712651	ENST00000344265	0.00712651	FALSE	FALSE
ENST00000350375	2	3	87322511	T	C	Deep Exon	13.2486	1.52681	3.46936	0.9		0.00601311	0.0090425	2.449	0.00894058	0.02	0.132	0.00898683	ENST00000344265	0.00894058	FALSE	FALSE
ENST00000350375	2	3	87322510	A	T	Deep Exon	17.2004	1.59567	2.92373	8		0.202643	0.0069661	2.752	0.0143722	0.15	0.145	0.0173624	ENST00000344265	0.0173624	FALSE	FALSE
ENST00000350375	2	3	87322510	A	G	Deep Exon	13.6348	1.30405	2.86542	7.5	0.0701754	0.264862	0.00818186	2.324	0.0276022	0.01	0.289	0.0276022	ENST00000344265	0.0276022	FALSE	FALSE
ENST00000350375	2	3	87322510	A	C	Deep Exon	16.832	1.43828	3.12567	82.9		0.851277	0.00755964	3.065	0.0816949	0.35	0.191	0.0816949	ENST00000344265	0.0816949	FALSE	FALSE
ENST00000350375	2	3	87322509	C	T	Deep Exon	32.5321	1.18758	2.83027	73.2		0.926425	0.0116132	2.771	0.0410835	0.07	0.393	0.0521399	ENST00000344265	0.0521399	FALSE	FALSE
ENST00000350375	2	3	87322509	C	G	Deep Exon	13.8976	1.47695	3.33049	4.5		0.28919	0.00993554	1.653	0.00484848	0	0.109	0.00484848	ENST00000344265	0.00484848	FALSE	FALSE
ENST00000350375	2	3	87322509	C	A	Deep Exon	30.5616	1.29589	2.77157	75.5		0.734147	0.0111621	2.383	0.0591834	0.3	0.309	0.0591834	ENST00000344265	0.0591834	FALSE	FALSE
ENST00000350375	2	3	87322508	C	T	Deep Exon	16.5297	1.26005	3.12505	0.4		0.10395	0.0114753	1.886	0.00243592	0	0.105	0.0016511	ENST00000344265	0.00243592	FALSE	FALSE
ENST00000350375	2	3	87322508	C	G	Deep Exon	14.9549	1.1802	2.8828	26.8		0.482804	0.0107856	2.3	0.00931913	0.01	0.186	0.0176458	ENST00000344265	0.0176458	FALSE	FALSE
ENST00000350375	2	3	87322508	C	A	Deep Exon	29.2747	1.3332	2.98774	84.8		1.0691	0.0122528	2.499	0.0873761	0.12	0.399	0.0955585	ENST00000344265	0.0955585	FALSE	FALSE
ENST00000350375	2	3	87322507	T	G	Deep Exon	15.6613	0.973073	3.19489	2.8	0.0701754	0.298699	0.00714166	2.215	0.00325882	0	0.166	0.0134397	ENST00000344265	0.0134397	FALSE	FALSE
ENST00000350375	2	3	87322507	T	C	Deep Exon	62.1495	0.954124	1.25262	89.3	0.210526	0.840576	0.00825499	2.517	0.045607	0.06	0.109	0.05955	ENST00000344265	0.05955	TRUE	FALSE
ENST00000350375	2	3	87322506	C	T	Exon Near Junction	21.2018	0.972573	2.96732	7.3		0.138525	0.0078895	2.109	0.00184619	0	0.364	0.00935692	ENST00000344265	0.00935692	FALSE	FALSE
ENST00000350375	2	3	87322506	C	G	Exon Near Junction	14.0248	1.77483	3.16934	1.8		0.153007	0.00835704	2.349	0.0111304	0	0.382	0.0111304	ENST00000344265	0.0111304	FALSE	FALSE
ENST00000350375	2	3	87322506	C	A	Exon Near Junction	54.4525	1.22437	2.07224	2.4		0.0747203	0.00863535	1.301	0.00364763	0.01	0.355	0.01316	ENST00000344265	0.01316	TRUE	FALSE
ENST00000350375	2	3	87322505	A	T	Exon Near Junction	12.0097	1.32834	3.4136	2.3		0.0418941	0.03115	1.44	0.00330407	0	0.767	0.00330407	ENST00000344265	0.00330407	FALSE	FALSE
ENST00000350375	2	3	87322505	A	G	Exon Near Junction	12.042	1.65107	3.53863	8		0.208785	0.0357047	2.27	0.00720908	0	0.3325	0.00720908	ENST00000344265	0.00720908	FALSE	FALSE
ENST00000350375	2	3	87322505	A	C	Exon Near Junction	12.7907	1.40306	3.52498	87.5		0.367318	0.0378827	2.674	0.00258255	0.02	0.5285	0.012392	ENST00000344265	0.012392	FALSE	FALSE
ENST00000350375	2	3	87322504	C	T	Exon Near Junction	12.8106	1.86608	3.284	38.4	0.280702	0.360982	0.0107642	1.952	0.00261468	0.01	0.205	0.00261468	ENST00000344265	0.00261468	FALSE	FALSE
ENST00000350375	2	3	87322504	C	G	Exon Near Junction	12.2031	1.67291	3.36537	5.8	0.280702	0.11827	0.00767383	1.636	0.00482193	0	0.12	0.00482193	ENST00000344265	0.00482193	FALSE	FALSE
ENST00000350375	2	3	87322504	C	A	Exon Near Junction	12.4304	1.32207	3.71481	11.6	0.280702	0.382625	0.00810211	2.322	0.00265533	0	0.24	0.00265533	ENST00000344265	0.00265533	FALSE	FALSE
ENST00000350375	2	3	87322503	T	G	Exon Near Junction	12.1604	1.33163	3.66095	5.9		0.0610165	0.0106581	1.699	0.00203319	0	0.157	0.00312364	ENST00000344265	0.00312364	FALSE	FALSE
ENST00000350375	2	3	87322503	T	C	Exon Near Junction	12.8545	1.35714	2.9538	21.3		0.221619	0.0105759	1.509	0.0026229	0.01	0.166	0.00543332	ENST00000344265	0.00543332	FALSE	FALSE
ENST00000350375	2	3	87322503	T	A	Exon Near Junction	12.0694	1.74996	3.46845	3.4		0.309648	0.0112461	1.147	0.00264072	0	0.154	0.00712341	ENST00000344265	0.00712341	FALSE	FALSE
ENST00000350375	2	3	87322502	A	T	Exon Near Junction	12.2021	1.52983	3.94671	6.9		0.0484117	0.055239	2.419	0.0177634	0.03	0.673	0.0177634	ENST00000344265	0.0177634	FALSE	FALSE
ENST00000350375	2	3	87322502	A	G	Exon Near Junction	11.3337	1.32039	3.72884	2.4		0.242435	0.0416338	2.455	0.0125813	0	0.61125	0.0125813	ENST00000344265	0.0125813	FALSE	FALSE
ENST00000350375	2	3	87322502	A	C	Exon Near Junction	12.5278	1.15735	3.11576	62.1		0.62456	0.0672534	2.639	0.0305508	0.09	0.586	0.03408	ENST00000344265	0.03408	FALSE	FALSE
ENST00000350375	2	3	87322501	C	T	Exon Near Junction	12.5511	1.56925	3.42081	50.3		0.337287	0.0131382	2.617	0.0052211	0.01	0.217	0.000596166	ENST00000344265	0.0052211	FALSE	FALSE
ENST00000350375	2	3	87322501	C	G	Exon Near Junction	12.2094	1.21423	3.31982	6.1		0.808422	0.011017	1.522	0.0323095	0.01	0.244	0.0323095	ENST00000344265	0.0323095	FALSE	FALSE
ENST00000350375	2	3	87322501	C	A	Exon Near Junction	11.7282	1.42867	3.18975	6		0.463847	0.0119292	2.322	0.00467241	0.01	0.243	0.00326395	ENST00000344265	0.00467241	FALSE	FALSE
ENST00000350375	2	3	87322500	C	T	Exon Near Junction	12.3882	1.62835	3.31712	9		0.374463	0.00728648	0.99	0.0123004	0.01	0.452	0.0123004	ENST00000344265	0.0123004	FALSE	FALSE
ENST00000350375	2	3	87322500	C	G	Exon Near Junction	12.0918	1.35626	3.67278	10.3		0.384114	0.00713062	1.595	0.00658733	0	0.105	0.00223569	ENST00000344265	0.00263059	FALSE	FALSE
ENST00000350375	2	3	87322500	C	A	Exon Near Junction	11.9242	1.07143	3.50307	33.1		0.0623049	0.00867301	1.944	0.00248992	0.01	0.165	0.00176781	ENST00000344265	0.00248992	FALSE	FALSE
ENST00000350375	2	3	87322499	G	T	Exon Near Junction	12.2183	1.31616	3.32032	3.4		0.0972288	0.718186	1.07	0.00884408	0	0.715	0.00169528	ENST00000344265	0.0013551	FALSE	FALSE
ENST00000350375	2	3	87322499	G	C	Exon Near Junction	12.5442	1.33627	3.35941	58.6		0.739078	0.120825	2.382	0.0110828	0.06	0.807	0.0240342	ENST00000344265	0.0240342	FALSE	FALSE
ENST00000350375	2	3	87322499	G	A	Exon Near Junction	12.7128	2.04659	39.879	86.9		1.93988	0.527728	2.591	0.790877	0.6	0.973	0.790877	ENST00000344265	0.790877	TRUE	FALSE
ENST00000350375	2	3	87322498	T	G	Exon Near Junction	67.9739	0.463149	1.3727	90	0.0323326	0.0552238	0.0812825	1.711	0.0220364	0.09	0.491	0.0519968	ENST00000344265	0.0519968	TRUE	FALSE
ENST00000350375	2	3	87322498	T	C	Exon Near Junction	64.0443	0.813414	1.65532	89.9	0.0230947	0.338054	0.367559	1.707	0.0327881	0.12	0.616	0.0732947	ENST00000344265	0.0732947	TRUE	FALSE
ENST00000350375	2	3	87322498	T	A	Exon Near Junction	70.6875	0.577855	1.51943	89.9	0.0369515	0.522617	0.025007	2.079	0.0363771	0.16	0.4872	0.0744181	ENST00000344265	0.0744181	TRUE	FALSE
ENST00000350375	2	3	87322497	C	T	Exon Near Junction	68.1099	0.630336	1.56616	90		2.54847	0.926188	2.38	0.252318	0.43	0.892	0.252318	ENST00000344265	0.252318	TRUE	FALSE
ENST00000350375	2	3	87322497	C	G	Exon Near Junction	71.8633	0.296365	1.0433	90		2.48197	0.0379685	2.752	0.326977	0.53	0.4801	0.326977	ENST00000344265	0.326977	TRUE	FALSE
ENST00000350375	2	3	87322497	C	A	Exon Near Junction	71.4943	0.400724	1.29861	90		3.21775	0.481657	2.658	0.445151	0.62	0.888	0.445151	ENST00000344265	0.445151	TRUE	FALSE
ENST00000350375	2	3	87322496	C	T	Essential Splice	70.414	0.463493	1.3373		0.92474	3.89106	0.971426	3.376	0.983039	0.78	1	0.983039	ENST00000344265	0.983039	TRUE	FALSE
ENST00000350375	2	3	87322496	C	G	Essential Splice	71.9517	0.470521	1.20048		0.936851	4.25144	0.0176707	3.352	0.983392	0.78	0.986	0.983392	ENST00000344265	0.983392	TRUE	FALSE
ENST00000350375	2	3	87322496	C	A	Essential Splice	71.262	0.42338	1.415		0.928201	5.76063		3.449	0.983388	0.78	0.998	0.983388	ENST00000344265	0.983388	TRUE	TRUE
ENST00000350375	2	3	87322495	A	T	Essential Splice	71.8674	0.37434	1.27947		0.930796	4.3509	0.0885636	3.453	0.983353	0.78	0.933	0.983353	ENST00000344265	0.983353	TRUE	FALSE
ENST00000350375	2	3	87322495	A	G	Essential Splice	70.4666	0.498271	1.34751		0.922145	0.795416	0.995001	3.289	0.854624	0.73	0.965	0.854624	ENST00000344265	0.854624	TRUE	FALSE
ENST00000350375	2	3	87322495	A	C	Essential Splice	71.3927	0.646075	1.3794		0.930796	4.33727	0.894211	3.496	0.983387	0.78	0.995	0.983387	ENST00000344265	0.983387	TRUE	FALSE
ENST00000350375	2	3	87322494	T	G	Intron Near Junction	70.5501	0.444537	1.18757		0.279446	2.15744	0.110391	3.332	0.470192	0.62	0.736	0.470192	ENST00000344265	0.470192	TRUE	FALSE
ENST00000350375	2	3	87322494	T	C	Intron Near Junction	56.1152	1.13812	1.38197		0.0461894	0.731394	0.7999	2.823	0.0363943	0.1	0.929	0.0363943	ENST00000344265	0.0363943	TRUE	FALSE
ENST00000350375	2	3	87322494	T	A	Intron Near Junction	69.9935	0.750573	1.16171		0.34873	2.25813	0.0159117	3.357	0.438234	0.59	0.672	0.438234	ENST00000344265	0.438234	TRUE	FALSE
ENST00000350375	2	3	87322493	T	G	Intron Near Junction	65.1261	0.660297	1.8589		0.034642	0.71855	0.343052	3.25	0.0439086	0.12	0.842	0.0439086	ENST00000344265	0.0439086	TRUE	FALSE
ENST00000350375	2	3	87322493	T	A	Intron Near Junction	61.9667	0.540833	1.5503		0.0461894	1.09507	0.0264006	2.982	0.0619172	0.12	0.3512	0.0619172	ENST00000344265	0.0619172	TRUE	FALSE
ENST00000350375	2	3	87322492	C	T	Intron Near Junction	70.8601	0.920674	1.21992		0.13164	1.26044	0.682587	3.049	0.116513	0.2	0.823	0.116513	ENST00000344265	0.116513	TRUE	FALSE
ENST00000350375	2	3	87322492	C	G	Intron Near Junction	68.9792	0.403282	1.63183		0.0854503	1.51859	0.0255472	3.101	0.170237	0.24	0.3527	0.170237	ENST00000344265	0.170237	TRUE	FALSE
ENST00000350375	2	3	87322492	C	A	Intron Near Junction	66.4051	0.707558	1.45302		0.163972	1.41909	0.283141	3.138	0.0877855	0.2	0.771	0.0877855	ENST00000344265	0.0877855	TRUE	FALSE
ENST00000350375	2	3	87322491	T	G	Intron Near Junction	15.1271	1.29814	3.33146		0.00692841	0.277371	0.105164	1.876	0.000833571	0.01	0.818	4.45658e-05	ENST00000344265	0.000833571	FALSE	FALSE
ENST00000350375	2	3	87322491	T	C	Intron Near Junction	17.4037	1.02809	2.61898		0.0115473	0.176155	0.0189506	1.5	0.00738086	0.01	0.125	0.00738086	ENST00000344265	0.00738086	FALSE	FALSE
ENST00000350375	2	3	87322491	T	A	Intron Near Junction	13.274	1.62871	3.41642		0.00692841	1.14971	0.0602853	2.962	0.0747346	0.02	0.632	0.0747346	ENST00000344265	0.0747346	FALSE	FALSE
ENST00000350375	2	3	87322490	T	G	Intron Near Junction	22.3758	0.946402	2.4959		0.516129	0.227958	0.00699899	1.472	0.00151318	0.01	0.19	0.00151318	ENST00000344265	0.00151318	FALSE	FALSE
ENST00000350375	2	3	87322490	T	C	Intron Near Junction	17.2135	1.57482	3.42754		0.612903	0.66724	0.00708536	2.236	0.00435972	0.01	0.181	0.00435972	ENST00000344265	0.00435972	FALSE	FALSE
ENST00000350375	2	3	87322490	T	A	Intron Near Junction	15.1392	1.31553	3.54445		0.677419	0.879197	0.00869096	2.049	0.0282962	0.01	0.257	0.0282962	ENST00000344265	0.0282962	FALSE	FALSE
ENST00000350375	2	3	87322489	T	G	Intron Near Junction	20.7343	1.49977	2.62395		0.322581	0.247281	0.0070221	1.575	0.00471582	0.01	0.179	0.00471582	ENST00000344265	0.00471582	FALSE	FALSE
ENST00000350375	2	3	87322489	T	C	Intron Near Junction	20.5139	0.701474	2.42005		0.258065	0.0726309	0.00703635	1.754	0.00642025	0.01	0.151	0.00662255	ENST00000344265	0.00642025	FALSE	FALSE
ENST00000350375	2	3	87322489	T	A	Intron Near Junction	19.6848	1.13409	2.83482		0.290323	0.0321221	0.00862113	1.826	0.00244081	0.02	0.416	0.00244081	ENST00000344265	0.00244081	FALSE	FALSE
ENST00000350375	2	3	87322488	T	G	Intron Near Junction	25.2238	0.855709	2.64912		0.322581	0.630717	0.00712521	1.973	0.0202849	0	0.243	0.0202849	ENST00000344265	0.0202849	FALSE	FALSE
ENST00000350375	2	3	87322488	T	C	Intron Near Junction	19.5766	1.46102	2.71499		0.322581	0.307063	0.00857934	0.999	0.00307047	0.02	0.562	0.00307047	ENST00000344265	0.00307047	FALSE	FALSE
ENST00000350375	2	3	87322488	T	A	Intron Near Junction	15.9619	1.81825	3.47828		0.322581	0.259855	0.0085555	1.309	0.0193895	0.01	0.629	0.0193895	ENST00000344265	0.0193895	FALSE	FALSE
ENST00000350375	2	3	87322487	C	T	Intron Near Junction	15.5374	1.20973	2.95427		0.387097	0.182992	0.00690031	1.688	0.0200154	0	0.185	0.0200154	ENST00000344265	0.0200154	FALSE	FALSE
ENST00000350375	2	3	87322487	C	G	Intron Near Junction	14.1032	1.08137	2.91334		0.387097	0.403761	0.00698727	1.307	0.0198094	0	0.136	0.0198094	ENST00000344265	0.0198094	FALSE	FALSE
ENST00000350375	2	3	87322487	C	A	Intron Near Junction	15.3983	1.44453	2.49032		0.387097	0.374092	0.00842832	1.149	0.0234084	0	0.595	0.0234084	ENST00000344265	0.0234084	FALSE	FALSE
ENST00000350375	2	3	87322486	A	T	Proximal Intron	16.4221	1.18116	3.60497		0.290323	0.384957	0.00700875	0.378	0.00213814	0.01	0.143	0.00213814	ENST00000344265	0.00213814	FALSE	FALSE
ENST00000350375	2	3	87322486	A	G	Proximal Intron	16.8761	1.33558	3.03459		0.290323	0.0180425	0.00691913	1.787	0.002249	0	0.082	0.002249	ENST00000344265	0.002249	FALSE	FALSE
ENST00000350375	2	3	87322486	A	C	Proximal Intron	20.9125	1.83327	2.30408		0.387097	0.404878	0.00895274	0.856	0.00683343	0.03	0.229	0.00683343	ENST00000344265	0.00683343	FALSE	FALSE
ENST00000350375	2	3	87322485	A	T	Proximal Intron	19.882	1.03966	2.57644		0.290323	0.338655	0.00865947	1.054	0.00467855	0.03	0.323	0.00467855	ENST00000344265	0.00467855	FALSE	FALSE
ENST00000350375	2	3	87322485	A	G	Proximal Intron	15.986	1.65928	3.30623		0.290323	0.180872	0.00712302	1.555	0.00135813	0.01	0.105	0.00135813	ENST00000344265	0.00135813	FALSE	FALSE
ENST00000350375	2	3	87322485	A	C	Proximal Intron	17.378	1.34804	2.96093		0.290323	0.263209	0.00856859	0.773	0.00380409	0.02	0.469	0.00380409	ENST00000344265	0.00380409	FALSE	FALSE
ENST00000350375	2	3	87322484	C	T	Proximal Intron	15.4112	1.90069	3.22905		0.322581	0.255602	0.0069079	1.095	0.0128681	0	0.083	0.0128681	ENST00000344265	0.0128681	FALSE	FALSE
ENST00000350375	2	3	87322484	C	G	Proximal Intron	14.7433	1.51686	2.90455		0.290323	0.326277	0.00689989	0.958	0.0153632	0	0.185	0.0153632	ENST00000344265	0.0153632	FALSE	FALSE
ENST00000350375	2	3	87322484	C	A	Proximal Intron	14.5389	1.24374	2.94657		0.322581	0.378744	0.00845364	0.729	0.0199056	0	0.591	0.0199056	ENST00000344265	0.0199056	FALSE	FALSE
ENST00000350375	2	3	87322483	A	T	Proximal Intron	17.1543	1.52862	3.30298		0.322581	0.00330341	0.00691291	0.847	0.00447863	0.01	0.223	0.00447863	ENST00000344265	0.00447863	FALSE	FALSE
ENST00000350375	2	3	87322483	A	G	Proximal Intron	19.4076	1.27647	2.85089		0.290323	0.0197659	0.00700022	0.896	0.00223994	0.01	0.098	0.00164336	ENST00000344265	0.00223994	FALSE	FALSE
ENST00000350375	2	3	87322483	A	C	Proximal Intron	20.0338	1.35641	2.68065		0.290323	0.0820129	0.00691033	0.805	0.00553799	0.02	0.148	0.00553799	ENST00000344265	0.00553799	FALSE	FALSE
ENST00000350375	2	3	87322482	G	T	Proximal Intron	18.6419	1.35064	3.32449		0.290323	0.0138985	0.00848653	0.623	5.24223e-05	0	0.352	3.97606e-05	ENST00000344265	5.24223e-05	FALSE	FALSE
ENST00000350375	2	3	87322482	G	C	Proximal Intron	18.3953	1.52437	2.8891		0.258065	0.126148	0.00841339	1.62	0.00388204	0	0.614	0.00388204	ENST00000344265	0.00388204	FALSE	FALSE
ENST00000350375	2	3	87322482	G	A	Proximal Intron	16.381	1.5444	3.25324		0.290323	0.021925	0.00853132	0.851	0.0092963	0	0.531	0.0092963	ENST00000344265	0.0092963	FALSE	FALSE
ENST00000350375	2	3	87322481	A	T	Proximal Intron	22.0175	1.52317	3.33787		0.0645161	0.0493478	0.0070863	0.995	0.00494874	0.01	0.159	0.00494874	ENST00000344265	0.00494874	FALSE	FALSE
ENST00000350375	2	3	87322481	A	G	Proximal Intron	29.3425	1.36509	2.25547		0.0645161	0.013106	0.00710087	0.633	0.00315398	0.01	0.155	0.00315398	ENST00000344265	0.00315398	FALSE	FALSE
ENST00000350375	2	3	87322481	A	C	Proximal Intron	14.1026	0.971698	3.15928		0	0.0838053	0.00708382	1.472	0.00318366	0	0.155	0.00318366	ENST00000344265	0.00318366	FALSE	FALSE
ENST00000350375	2	3	87322480	A	T	Proximal Intron	16.6327	1.40962	3.19801		0	0.0148333	0.00698543	0.525	0.00323102	0.01	0.12	0.00180465	ENST00000344265	0.00323102	FALSE	FALSE
ENST00000350375	2	3	87322480	A	G	Proximal Intron	21.2935	1.03247	2.87684		0	0.0082201	0.00698543	0.823	0.00408983	0.01	0.07	0.00408983	ENST00000344265	0.00408983	FALSE	FALSE
ENST00000350375	2	3	87322480	A	C	Proximal Intron	18.2731	1.31322	2.75908		0	0.0835799	0.00700183	0.755	0.00136486	0.01	0.1	0.00136486	ENST00000344265	0.00136486	FALSE	FALSE
ENST00000350375	2	3	87322479	A	T	Proximal Intron	18.5645	1.52081	2.18127		0	0.0387562	0.00698563	0.873	0.00295335	0.01	0.083	0.00295335	ENST00000344265	0.00295335	FALSE	FALSE
ENST00000350375	2	3	87322479	A	G	Proximal Intron	19.936	1.551	2.44641		0	0.148047	0.00703726	0.744	0.00503463	0.01	0.124	0.00503463	ENST00000344265	0.00503463	FALSE	FALSE
ENST00000350375	2	3	87322479	A	C	Proximal Intron	19.4683	1.44472	2.60771		0	0.073571	0.00697469	1.002	0.00364295	0.01	0.111	0.00364295	ENST00000344265	0.00364295	FALSE	FALSE
ENST00000350375	2	3	87322478	A	T	Proximal Intron	18.9925	1.17966	2.84629		0	0.053725	0.00690626	0.802	0.00412333	0	0.082	0.00412333	ENST00000344265	0.00412333	FALSE	FALSE
ENST00000350375	2	3	87322478	A	G	Proximal Intron	19.5349	1.46226	2.67008		0	0.0588437	0.00699349	0.997	0.00650978	0.02	0.12	0.00650978	ENST00000344265	0.00650978	FALSE	FALSE
ENST00000350375	2	3	87322478	A	C	Proximal Intron	22.0253	1.7852	2.31752		0.0645161	0.0278217	0.00700768	0.854	0.0105567	0.01	0.146	0.0105567	ENST00000344265	0.0105567	FALSE	FALSE
ENST00000350375	2	3	87322477	T	G	Proximal Intron	17.6394	1.44322	3.29951		0	0.0299014	0.00702554	0.532	0.00425756	0	0.114	0.00425756	ENST00000344265	0.00425756	FALSE	FALSE
ENST00000350375	2	3	87322477	T	C	Proximal Intron	15.3889	1.36656	2.70584		0	0.0506408	0.00699368	2.272	0.00915639	0	0.07	0.00915639	ENST00000344265	0.00915639	FALSE	FALSE
ENST00000350375	2	3	87322477	T	A	Proximal Intron	15.8768	1.45047	3.25934		0	0.0320661	0.00693234	0.546	0.0126281	0	0.075	0.0126281	ENST00000344265	0.0126281	FALSE	FALSE
ENST00000350375	2	3	87322476	G	T	Proximal Intron	16.0787	1.25419	2.86981		0	0.0783479	0.00843652	0.787	0.00204939	0	0.59	0.00417233	ENST00000344265	0.00204939	FALSE	FALSE
ENST00000350375	2	3	87322476	G	C	Proximal Intron	21.3342	1.2796	2.97856		0	0.0421063	0.00848653	1.209	0.0119931	0.03	0.332	0.0119931	ENST00000344265	0.0119931	FALSE	FALSE
ENST00000350375	2	3	87322476	G	A	Proximal Intron	16.876	1.34718	2.84962		0	0.0591761	0.00850834	0.755	0.0119421	0	0.355	0.0119421	ENST00000344265	0.0119421	FALSE	FALSE
ENST00000350375	2	3	87322475	T	G	Proximal Intron	18.1301	1.03049	2.59758		0	0.0817503	0.00688922	0.982	0.00187039	0.01	0.275	0.00187039	ENST00000344265	0.00187039	FALSE	FALSE
ENST00000350375	2	3	87322475	T	C	Proximal Intron	15.941	1.85963	2.90984		0	0.0707773	0.00697623	1.6	0.00496435	0	0.084	0.00496435	ENST00000344265	0.00496435	FALSE	FALSE
ENST00000350375	2	3	87322475	T	A	Proximal Intron	14.9577	0.788982	2.88589		0.0645161	0.0296842	0.00689359	0.719	0.0160478	0	0.188	0.0160478	ENST00000344265	0.0160478	FALSE	FALSE
ENST00000350375	2	3	87322474	A	T	Proximal Intron	18.6208	1.18645	2.79982		0	0.0547201	0.00692931	1.223	0.0051333	0.01	0.19	0.00451376	ENST00000344265	0.0051333	FALSE	FALSE
ENST00000350375	2	3	87322474	A	G	Proximal Intron	18.4833	1.413	3.33503		0	0.0767168	0.0070392	1.723	0.00192368	0.01	0.158	0.00192368	ENST00000344265	0.00192368	FALSE	FALSE
ENST00000350375	2	3	87322474	A	C	Proximal Intron	21.797	1.58537	2.82446		0.290323	0.220673	0.00896101	1.415	0.0237787	0.06	0.157	0.0237787	ENST00000344265	0.0237787	FALSE	FALSE
ENST00000350375	2	3	87322473	C	T	Proximal Intron	17.9362	1.41829	2.73167		0	0.0977728	0.00692405	1.126	0.00299498	0	0.148	0.00123149	ENST00000344265	0.00299498	FALSE	FALSE
ENST00000350375	2	3	87322473	C	G	Proximal Intron	18.0836	1.08908	3.14837		0	0.0577254	0.0070115	1.262	0.00154588	0.01	0.1	0.000610922	ENST00000344265	0.00154588	FALSE	FALSE
ENST00000350375	2	3	87322473	C	A	Proximal Intron	14.4182	1.65505	3.12009		0.0645161	0.147092	0.00848331	1.002	0.0185511	0	0.592	0.0185511	ENST00000344265	0.0185511	FALSE	FALSE
ENST00000350375	2	3	87322472	A	T	Proximal Intron	19.2566	1.0696	3.18311		0	0.0115246	0.00689416	1.337	0.00300503	0.01	0.144	0.00215787	ENST00000344265	0.00300503	FALSE	FALSE
ENST00000350375	2	3	87322472	A	G	Proximal Intron	19.7748	1.68908	3.33625		0	0.056969	0.00698205	0.913	0.00312635	0.01	0.127	0.0022993	ENST00000344265	0.00312635	FALSE	FALSE
ENST00000350375	2	3	87322472	A	C	Proximal Intron	17.8739	1.40903	2.80847		0.0967742	0.00967461	0.00692405	1.077	0.00555193	0.02	0.148	0.00555193	ENST00000344265	0.00555193	FALSE	FALSE
ENST00000350375	2	3	87322471	A	T	Proximal Intron	18.485	1.43596	2.98254		0.0967742	0.0415654	0.00912701	2.154	0.00361697	0.01	0.182	0.00361697	ENST00000344265	0.00361697	FALSE	FALSE
ENST00000350375	2	3	87322471	A	G	Proximal Intron	18.7486	1.5236	2.80356		0	0.0762571	0.0068858	1.195	0.00281793	0.01	0.208	0.00281793	ENST00000344265	0.00281793	FALSE	FALSE
ENST00000350375	2	3	87322471	A	C	Proximal Intron	18.7997	1.30164	2.77879		0	0.063901	0.00727508	1.275	0.00640249	0.01	0.278	0.00640249	ENST00000344265	0.00640249	FALSE	FALSE
ENST00000350375	2	3	87322470	T	G	Proximal Intron	15.742	1.5857	3.10177		0	0.0100276	0.00697926	0.991	0.00924119	0.01	0.074	0.00924119	ENST00000344265	0.00924119	FALSE	FALSE
ENST00000350375	2	3	87322470	T	C	Proximal Intron	15.5397	1.23432	3.60541		0	0.00983855	0.00689263	0.86	0.0147969	0	0.202	0.0147969	ENST00000344265	0.0147969	FALSE	FALSE
ENST00000350375	2	3	87322470	T	A	Proximal Intron	17.6869	1.34301	2.94312		0	0.039492	0.00848359	1.356	0.0275522	0	0.507	0.0275522	ENST00000344265	0.0275522	FALSE	FALSE
ENST00000350375	2	3	87322469	A	T	Proximal Intron	18.6517	1.39026	2.60739		0	0.0238989	0.00772471	2.106	0.00328248	0	0.328	0.00328248	ENST00000344265	0.00328248	FALSE	FALSE
ENST00000350375	2	3	87322469	A	G	Proximal Intron	17.0693	1.50649	2.98458		0.0645161	0.00313421	0.0071555	1.06	0.00466972	0.01	0.128	0.00466972	ENST00000344265	0.00466972	FALSE	FALSE
ENST00000350375	2	3	87322469	A	C	Proximal Intron	21.2198	1.2327	3.16632		0	0.20733	0.00970602	1.461	0.0107887	0.02	0.151	0.0088321	ENST00000344265	0.0107887	FALSE	FALSE
ENST00000350375	2	3	87322468	A	T	Proximal Intron	15.6725	1.28226	2.93543		0	0.100262	0.0085546	1.861	0.00535543	0	0.254	0.00535543	ENST00000344265	0.00535543	FALSE	FALSE
ENST00000350375	2	3	87322468	A	G	Proximal Intron	16.9752	1.61823	3.19103		0	0.0169392	0.00714824	1.528	0.00235617	0.01	0.138	0.00235617	ENST00000344265	0.00235617	FALSE	FALSE
ENST00000350375	2	3	87322468	A	C	Proximal Intron	17.7119	1.24969	3.05599		0.0645161	0.0915602	0.00708832	1.026	0.00240405	0.01	0.081	0.00240405	ENST00000344265	0.00240405	FALSE	FALSE
ENST00000350375	2	3	87322467	C	T	Proximal Intron	17.3418	1.56596	2.51989		0	0.0488282	0.00846068	2.96	0.00287437	0	0.531	0.00287437	ENST00000344265	0.00287437	FALSE	FALSE
ENST00000350375	2	3	87322467	C	G	Proximal Intron	17.5083	1.32083	3.35079		0	0.0231973	0.00699504	2.597	0.00283349	0	0.068	0.00283349	ENST00000344265	0.00283349	FALSE	FALSE
ENST00000350375	2	3	87322467	C	A	Proximal Intron	14.5595	1.28865	2.7619		0	0.0899337	0.00845896	2.475	0.0178559	0	0.536	0.0178559	ENST00000344265	0.0178559	FALSE	FALSE
ENST00000350375	2	3	87322466	T	G	Proximal Intron	15.9761	1.47017	3.1727		0	0.00104907	0.00698365	2.718	0.00451812	0	0.059	0.00451812	ENST00000344265	0.00451812	FALSE	FALSE
ENST00000350375	2	3	87322466	T	C	Proximal Intron	15.9987	1.4501	2.94033		0	0.003557	0.00698123	2.537	0.00510033	0	0.062	0.00510033	ENST00000344265	0.00510033	FALSE	FALSE
ENST00000350375	2	3	87322466	T	A	Proximal Intron	14.5821	1.47679	3.10707		0	0.0844552	0.00838932	2.531	0.0229748	0	0.629	0.0229748	ENST00000344265	0.0229748	FALSE	FALSE
ENST00000350375	2	3	87322465	T	G	Proximal Intron	15.5866	1.44237	3.26552		0.0645161	0.0590492	0.0070115	2.801	0.00183311	0	0.113	0.00124586	ENST00000344265	0.00183311	FALSE	FALSE
ENST00000350375	2	3	87322465	T	C	Proximal Intron	20.6277	1.45412	2.70323		0	0.0271804	0.00690884	3.023	0.002096	0	0.126	0.000203729	ENST00000344265	0.002096	FALSE	FALSE
ENST00000350375	2	3	87322465	T	A	Proximal Intron	15.5883	1.58914	2.83074		0	0.0148522	0.00692405	2.421	0.00743653	0	0.169	0.00743653	ENST00000344265	0.00743653	FALSE	FALSE
ENST00000350375	2	3	87322464	A	T	Proximal Intron	17.0332	1.47644	2.74873		0	0.00223506	0.00707844	2.964	0.000830412	0	0.144	0.00081154	ENST00000344265	0.000830412	FALSE	FALSE
ENST00000350375	2	3	87322464	A	G	Proximal Intron	17.3718	1.56499	2.40926		0	0.0866165	0.00709258	2.831	0.00253594	0.01	0.162	0.00243604	ENST00000344265	0.00253594	FALSE	FALSE
ENST00000350375	2	3	87322464	A	C	Proximal Intron	16.5706	1.56184	3.62304		0	0.0671319	0.00720721	2.735	0.00321644	0.01	0.104	0.00321644	ENST00000344265	0.00321644	FALSE	FALSE
ENST00000350375	2	3	87322463	A	T	Proximal Intron	16.9268	1.32659	3.04099		0	0.00510863	0.00699346	2.763	0.00443551	0	0.14	0.00194442	ENST00000344265	0.00443551	FALSE	FALSE
ENST00000350375	2	3	87322463	A	G	Proximal Intron	16.3635	1.2633	2.47387		0	0.121209	0.0070149	2.427	0.00382596	0.01	0.111	0.00344896	ENST00000344265	0.00382596	FALSE	FALSE
ENST00000350375	2	3	87322463	A	C	Proximal Intron	15.9583	2.08248	3.23532		0	0.0227348	0.00719528	2.393	0.0012751	0	0.264	0.0012751	ENST00000344265	0.0012751	FALSE	FALSE
ENST00000350375	2	3	87322462	A	T	Proximal Intron	18.0846	1.21111	2.85229		0	0.0152575	0.00889349	2.047	0.00463784	0.01	0.209	0.000875426	ENST00000344265	0.00463784	FALSE	FALSE
ENST00000350375	2	3	87322462	A	G	Proximal Intron	15.8802	1.60706	2.89832		0	0.0122897	0.00704811	1.882	0.00255907	0.01	0.077	0.00255907	ENST00000344265	0.00255907	FALSE	FALSE
ENST00000350375	2	3	87322462	A	C	Proximal Intron	16.0895	1.38782	3.00311		0	0.0350816	0.00689416	2.132	0.000998229	0	0.128	0.000690579	ENST00000344265	0.000998229	FALSE	FALSE
ENST00000350375	2	3	87322461	C	T	Proximal Intron	19.0128	1.23204	3.29004		0	0.0348904	0.00846917	2.56	0.0129079	0.01	0.288	0.0129079	ENST00000344265	0.0129079	FALSE	FALSE
ENST00000350375	2	3	87322461	C	G	Proximal Intron	20.2561	1.3193	2.91546		0	0.0484077	0.00705965	1.611	0.00601929	0.01	0.102	0.00601929	ENST00000344265	0.00601929	FALSE	FALSE
ENST00000350375	2	3	87322461	C	A	Proximal Intron	19.4808	1.52402	3.09195		0	0.0534883	0.0069088	1.613	0.0164442	0	0.123	0.0164442	ENST00000344265	0.0164442	FALSE	FALSE
ENST00000350375	2	3	87322460	C	T	Proximal Intron	21.6569	1.18042	3.15045		0	0.0844679	0.00698238	1.801	0.00692779	0.01	0.113	0.00692779	ENST00000344265	0.00692779	FALSE	FALSE
ENST00000350375	2	3	87322460	C	G	Proximal Intron	20.6131	1.48865	2.6291		0	0.0826732	0.00705333	2.149	0.00754106	0.01	0.157	0.00754106	ENST00000344265	0.00754106	FALSE	FALSE
ENST00000350375	2	3	87322460	C	A	Proximal Intron	17.6755	1.34793	2.72322		0	0.0515047	0.00699878	1.25	0.00682688	0	0.097	0.00682688	ENST00000344265	0.00682688	FALSE	FALSE
ENST00000350375	2	3	87322459	C	T	Proximal Intron	24.2451	0.930147	2.30403		0	0.129316	0.00700152	1.604	0.011656	0.01	0.087	0.011656	ENST00000344265	0.011656	FALSE	FALSE
ENST00000350375	2	3	87322459	C	G	Proximal Intron	26.8043	0.860913	2.19436		0	0.164592	0.00704958	1.478	0.0114447	0.01	0.132	0.0114447	ENST00000344265	0.0114447	FALSE	FALSE
ENST00000350375	2	3	87322459	C	A	Proximal Intron	18.2813	1.44674	3.45243		0	0.00336403	0.00843071	1.893	0.0210073	0.01	0.537	0.0210073	ENST00000344265	0.0210073	FALSE	FALSE
ENST00000350375	2	3	87322458	C	T	Proximal Intron	17.4233	1.16471	2.8409		0	0.0366948	0.00698146	0.725	0.00200382	0	0.062	0.00141019	ENST00000344265	0.00200382	FALSE	FALSE
ENST00000350375	2	3	87322458	C	G	Proximal Intron	19.5068	0.974792	3.30285		0	0.000941526	0.00689457	2.047	0.00612545	0.01	0.098	0.00612545	ENST00000344265	0.00612545	FALSE	FALSE
ENST00000350375	2	3	87322458	C	A	Proximal Intron	15.8482	0.75775	2.67857		0	0.0939409	0.00837424	1.659	0.00483501	0	0.473	0.00483501	ENST00000344265	0.00483501	FALSE	FALSE
ENST00000350375	2	3	87322457	T	G	Proximal Intron	21.9511	1.23954	2.86705		0	0.00353323	0.010442	1.987	0.00310242	0.01	0.593	0.00310242	ENST00000344265	0.00310242	FALSE	FALSE
ENST00000350375	2	3	87322457	T	C	Proximal Intron	13.7521	1.22109	2.78749		0	0.0543688	0.0104151	2.216	0.0164268	0	0.554	0.0164268	ENST00000344265	0.0164268	FALSE	FALSE
ENST00000350375	2	3	87322457	T	A	Proximal Intron	16.3226	1.47634	2.78481		0.0645161	0.0977449	0.0127226	2.15	0.00522006	0	0.577	0.00522006	ENST00000344265	0.00522006	FALSE	FALSE
ENST00000350375	2	3	87322456	G	T	Proximal Intron	13.3997	1.32315	2.9153		0	0.100837	0.00688744	0.871	0.0052886	0	0.275	0.0052886	ENST00000344265	0.0052886	FALSE	FALSE
ENST00000350375	2	3	87322456	G	C	Proximal Intron	16.0836	1.52464	3.49911		0	0.02477	0.00688703	0.925	0.00301349	0	0.275	0.000902705	ENST00000344265	0.00301349	FALSE	FALSE
ENST00000350375	2	3	87322456	G	A	Proximal Intron	14.3065	1.37359	2.75999		0	0.0147616	0.00689457	0.969	0.00471777	0	0.223	0.00471777	ENST00000344265	0.00471777	FALSE	FALSE
ENST00000350375	2	3	87322455	T	G	Proximal Intron	15.8648	1.41787	3.06534		0	0.0537351	0.00698757	0.757	0.00618926	0	0.074	0.00618926	ENST00000344265	0.00618926	FALSE	FALSE
ENST00000350375	2	3	87322455	T	C	Proximal Intron	16.1113	1.11982	2.88082		0	0.00208182	0.0069954	1.253	0.00111314	0	0.075	0.00289148	ENST00000344265	0.00111314	FALSE	FALSE
ENST00000350375	2	3	87322455	T	A	Proximal Intron	15.9976	1.35638	2.5975		0.0645161	0.0337218	0.00688175	0.513	0.00243935	0	0.28	0.00243935	ENST00000344265	0.00243935	FALSE	FALSE
ENST00000350375	2	3	87322454	G	T	Proximal Intron	16.6987	1.33801	3.1371		0	0.00229672	0.00689893	1.074	0.0010973	0	0.203	0.0010973	ENST00000344265	0.0010973	FALSE	FALSE
ENST00000350375	2	3	87322454	G	C	Proximal Intron	16.0354	1.13756	2.80702		0.0967742	0.000523993	0.00844237	0.702	0.0032402	0	0.556	0.0032402	ENST00000344265	0.0032402	FALSE	FALSE
ENST00000350375	2	3	87322454	G	A	Proximal Intron	16.2903	1.19037	3.06256		0	0.0514216	0.00689893	0.335	0.00437169	0	0.203	0.00437169	ENST00000344265	0.00437169	FALSE	FALSE
ENST00000350375	2	3	87322453	A	T	Proximal Intron	16.8882	1.4646	2.91599		0	0.0432325	0.00700069	1.324	0.00296926	0.01	0	0.00296926	ENST00000344265	0.00296926	FALSE	FALSE
ENST00000350375	2	3	87322453	A	G	Proximal Intron	16.511	1.45302	2.90754		0.0322581	0.0360297	0.00705345	1.007	0.00394613	0.01	0	0.00394613	ENST00000344265	0.00394613	FALSE	FALSE
ENST00000350375	2	3	87322453	A	C	Proximal Intron	16.1272	1.21222	2.93175		0	0.114882	0.00699197	1.959	0.0033353	0.01	0	0.0033353	ENST00000344265	0.0033353	FALSE	FALSE
ENST00000350375	2	3	87322452	A	T	Proximal Intron	17.9843	1.14189	3.32369		0	0.00161544	0.00700765	1.73	0.00867912	0.01	0	0.00867912	ENST00000344265	0.00867912	FALSE	FALSE
ENST00000350375	2	3	87322452	A	G	Proximal Intron	17.3364	1.59228	3.07307		0.0967742	0.0218087	0.00705182	1.252	0.00635529	0.02	0.01	0.00635529	ENST00000344265	0.00635529	FALSE	FALSE
ENST00000350375	2	3	87322452	A	C	Proximal Intron	16.1177	1.55273	2.8363		0	0.0984745	0.00704958	0.621	0.00568213	0.02	0	0.00568213	ENST00000344265	0.00568213	FALSE	FALSE
ENST00000350375	2	3	87322451	T	G	Proximal Intron	16.1328	1.64171	2.87108		0	0.19697	0.011269	1.038	0.0124798	0.03	0.014	0.0124798	ENST00000344265	0.0124798	FALSE	FALSE
ENST00000350375	2	3	87322451	T	C	Proximal Intron	14.4298	1.6254	2.97563		0	0.0607162	0.00745193	1.28	0.00514445	0.01	0	0.00514445	ENST00000344265	0.00514445	FALSE	FALSE
ENST00000350375	2	3	87322451	T	A	Proximal Intron	16.6513	1.3516	3.04455		0	0.0211602	0.00703726	1.284	0.00350639	0.01	0	0.00350639	ENST00000344265	0.00350639	FALSE	FALSE
ENST00000350375	2	3	87322450	C	T	Proximal Intron	17.0348	1.73641	2.3992		0	0.0510894	0.00700152	1.309	0.00375405	0	0	0.00261488	ENST00000344265	0.00375405	FALSE	FALSE
ENST00000350375	2	3	87322450	C	G	Proximal Intron	17.4006	1.66348	2.98408		0	0.00121018	0.00704258	1.23	0.00321928	0.02	0	0.00258005	ENST00000344265	0.00321928	FALSE	FALSE
ENST00000350375	2	3	87322450	C	A	Proximal Intron	16.6842	1.83324	2.91986		0	0.00937828	0.00700069	1.314	0.00212738	0.01	0	0.00212738	ENST00000344265	0.00212738	FALSE	FALSE
ENST00000350375	2	3	87322449	T	G	Proximal Intron	16.1281	1.79865	3.18024		0	0.0174148	0.00844674	0.9	0.0108638	0.01	0	0.0108638	ENST00000344265	0.0108638	FALSE	FALSE
ENST00000350375	2	3	87322449	T	C	Proximal Intron	15.9961	1.42023	2.96968		0	0.116291	0.00866479	0.931	0.00996025	0	0	0.00996025	ENST00000344265	0.00996025	FALSE	FALSE
ENST00000350375	2	3	87322449	T	A	Proximal Intron	6.25	0	0		0	0.0462073	0.00844071	1.42	0.0175966	0	0	0.0175966	ENST00000344265	0.0175966	FALSE	FALSE
ENST00000350375	2	3	87322448	A	T	Proximal Intron	16.6858	1.30442	3.38369		0	0.158	0.00839922	2.189	0.0045785	0	0	0.00109911	ENST00000344265	0.0045785	FALSE	FALSE
ENST00000350375	2	3	87322448	A	G	Proximal Intron	17.1124	1.64156	3.09834		0	0.127968	0.00700923	1.48	0.000980556	0	0	0.000980556	ENST00000344265	0.000980556	FALSE	FALSE
ENST00000350375	2	3	87322448	A	C	Proximal Intron	14.991	1.51741	3.1119		0	0.0850537	0.00844168	1.569	0.00893186	0	0	0.00893186	ENST00000344265	0.00893186	FALSE	FALSE
ENST00000350375	2	3	87322447	C	T	Proximal Intron	15.3394	1.62157	3.07758		0	0.0286259	0.00846999	1.411	0.01876	0	0	0.01876	ENST00000344265	0.01876	FALSE	FALSE
ENST00000350375	2	3	87322447	C	G	Proximal Intron	19.7681	1.28619	2.87137		0	0.0317024	0.00690779	1.386	0.0120254	0	0	0.0120254	ENST00000344265	0.0120254	FALSE	FALSE
ENST00000350375	2	3	87322447	C	A	Proximal Intron	16.8927	1.0641	2.85779		0	0.0126179	0.00845779	0.856	0.0226551	0	0	0.0226551	ENST00000344265	0.0226551	FALSE	FALSE
ENST00000350375	2	3	87322446	C	T	Proximal Intron	17.9657	1.16322	2.93139			0.0332748	0.00837667	0.782	0.0128103	0	0.001	0.0128103	ENST00000344265	0.0128103	FALSE	FALSE
ENST00000350375	2	3	87322446	C	G	Proximal Intron	17.4996	1.2098	3.34131			0.036322	0.00838851	0.784	0.0119459	0	0	0.0119459	ENST00000344265	0.0119459	FALSE	FALSE
ENST00000350375	2	3	87322446	C	A	Proximal Intron	15.9034	0.998062	2.67572			0.0279672	0.00842865	0.502	0.0146461	0	0	0.0146461	ENST00000344265	0.0146461	FALSE	FALSE
ENST00000350375	2	3	87322445	T	G	Proximal Intron	20.2082	1.47265	3.08065			0.0121836	0.00692901	1.176	0.00723952	0	0	0.00723952	ENST00000344265	0.00723952	FALSE	FALSE
ENST00000350375	2	3	87322445	T	C	Proximal Intron	15.7347	1.08369	2.69261			0.0329393	0.00852554	0.509	0.0122863	0	0	0.0122863	ENST00000344265	0.0122863	FALSE	FALSE
ENST00000350375	2	3	87322445	T	A	Proximal Intron	15.2654	1.47833	2.7642			0.0578385	0.00852144	0.783	0.013441	0	0	0.013441	ENST00000344265	0.013441	FALSE	FALSE
ENST00000350375	2	3	87322444	A	T	Proximal Intron	16.214	1.61711	3.16531			0.0329617	0.00698426	1.051	0.000456691	0	0	0.00161824	ENST00000344265	0.000456691	FALSE	FALSE
ENST00000350375	2	3	87322444	A	G	Proximal Intron	15.6756	1.74612	3.01064			0.0927955	0.00698426	0.774	0.00124586	0.01	0	0.0012455	ENST00000344265	0.00124586	FALSE	FALSE
ENST00000350375	2	3	87322444	A	C	Proximal Intron	16.1533	0.779762	3.16874			0.066805	0.00697727	0.634	0.00534977	0	0	0.00534977	ENST00000344265	0.00534977	FALSE	FALSE
ENST00000350375	2	3	87322443	A	T	Proximal Intron	15.5193	1.21128	3.20747			0.0151891	0.00700806	0.684	0.00195295	0	0	0.000943363	ENST00000344265	0.00195295	FALSE	FALSE
ENST00000350375	2	3	87322443	A	G	Proximal Intron	15.2274	1.81532	3.29801			0.160532	0.00704999	0.905	0.0039854	0.01	0	0.0039854	ENST00000344265	0.0039854	FALSE	FALSE
ENST00000350375	2	3	87322443	A	C	Proximal Intron	15.1236	1.46055	2.95537			0.00768847	0.00699002	0.413	0.00434661	0	0	0.00434661	ENST00000344265	0.00434661	FALSE	FALSE
ENST00000350375	2	3	87322442	A	T	Proximal Intron	16.0008	1.16734	2.82983			0.00418966	0.00709238	1.147	0.00241357	0	0	0.00241357	ENST00000344265	0.00241357	FALSE	FALSE
ENST00000350375	2	3	87322442	A	G	Proximal Intron	16.7828	1.61931	3.20383			0.0493399	0.00709321	1.339	0.00385201	0.01	0	0.00385201	ENST00000344265	0.00385201	FALSE	FALSE
ENST00000350375	2	3	87322442	A	C	Proximal Intron	17.2312	1.53478	3.16528			0.0571732	0.00706538	0.483	0.00458264	0	0	0.00458264	ENST00000344265	0.00458264	FALSE	FALSE
ENST00000350375	2	3	87322441	A	T	Proximal Intron	15.946	1.14394	3.34264			0.00273973	0.00699371	1.058	0.000184378	0	0	0.00106621	ENST00000344265	0.000184378	FALSE	FALSE
ENST00000350375	2	3	87322441	A	G	Proximal Intron	16.3572	1.51449	2.87669			0.116313	0.00699431	0.387	0.0034216	0.01	0	0.0034216	ENST00000344265	0.0034216	FALSE	FALSE
ENST00000350375	2	3	87322441	A	C	Proximal Intron	15.3182	1.06871	3.14263			0.0562807	0.00689603	0.804	0.000979543	0	0	0.00156373	ENST00000344265	0.000979543	FALSE	FALSE
ENST00000350375	2	3	87322440	G	T	Proximal Intron	14.467	1.65608	2.87524			0.061424	0.00848331	1.085	0.00144741	0	0	0.0041908	ENST00000344265	0.00144741	FALSE	FALSE
ENST00000350375	2	3	87322440	G	C	Proximal Intron	15.2982	1.60998	3.08603			0.0478749	0.0084662	1.063	0.00442936	0	0	0.00442936	ENST00000344265	0.00442936	FALSE	FALSE
ENST00000350375	2	3	87322440	G	A	Proximal Intron	17.3613	1.63368	3.1156			0.109128	0.00848331	0.433	0.00247684	0	0	0.00247684	ENST00000344265	0.00247684	FALSE	FALSE
ENST00000350375	2	3	87322439	A	T	Proximal Intron	16.109	1.10234	2.05182			0.0520602	0.0091827	0.546	0.00818066	0	0	0.00818066	ENST00000344265	0.00818066	FALSE	FALSE
ENST00000350375	2	3	87322439	A	G	Proximal Intron	15.9607	1.52689	2.9864			0.184954	0.00760929	0.589	0.00302374	0.01	0	0.00302374	ENST00000344265	0.00302374	FALSE	FALSE
ENST00000350375	2	3	87322439	A	C	Proximal Intron	16.0888	1.00599	2.77757			0.0372404	0.00760086	0.8	0.00357057	0	0	0.00357057	ENST00000344265	0.00357057	FALSE	FALSE
ENST00000350375	2	3	87322438	C	T	Proximal Intron	17.4017	1.55781	2.80653			0.0153348	0.00844168	1.64	0.00691587	0	0	0.00199431	ENST00000344265	0.00691587	FALSE	FALSE
ENST00000350375	2	3	87322438	C	G	Proximal Intron	18.6952	1.44729	2.73418			0.0277373	0.00699843	1.631	0.00483954	0.01	0	0.00483954	ENST00000344265	0.00483954	FALSE	FALSE
ENST00000350375	2	3	87322438	C	A	Proximal Intron	18.7919	1.36786	2.96683			0.0796161	0.00697411	0.982	0.00223467	0	0	0.00223467	ENST00000344265	0.00223467	FALSE	FALSE
ENST00000350375	2	3	87322437	C	T	Proximal Intron	16.5058	1.16148	2.54496			0.00689106	0.00701172	1.427	0.00438321	0	0	0.00438321	ENST00000344265	0.00438321	FALSE	FALSE
ENST00000350375	2	3	87322437	C	G	Proximal Intron	16.4399	1.07986	3.60863			0.100183	0.00706776	1.405	0.00557947	0.01	0	0.00557947	ENST00000344265	0.00557947	FALSE	FALSE
ENST00000350375	2	3	87322437	C	A	Proximal Intron	17.4695	1.24654	3.15864			0.129782	0.00698789	1.341	0.00312822	0	0	0.0044063	ENST00000344265	0.00312822	FALSE	FALSE
ENST00000350375	2	3	87322436	C	T	Proximal Intron	18.0664	0.994259	3.66443			0.0908919	0.00700619	1.387	0.00476921	0.01	0	0.00476921	ENST00000344265	0.00476921	FALSE	FALSE
ENST00000350375	2	3	87322436	C	G	Proximal Intron	22.4694	1.03513	2.99819			0.0211594	0.00690521	1.305	0.00539315	0	0	0.00539315	ENST00000344265	0.00539315	FALSE	FALSE
ENST00000350375	2	3	87322436	C	A	Proximal Intron	22.29	1.3917	2.80587			0.058583	0.00687723	1.168	0.0034405	0	0	0.0034405	ENST00000344265	0.0034405	FALSE	FALSE
ENST00000350375	2	3	87322435	G	T	Proximal Intron	19.6163	1.36291	3.15824			0.0652022	0.00698426	1.94	9.55922e-05	0	0	0.00375512	ENST00000344265	9.55922e-05	FALSE	FALSE
ENST00000350375	2	3	87322435	G	C	Proximal Intron	16.7476	0.950045	2.82245			0.112575	0.00840082	1.194	0.00130486	0	0	0.00424308	ENST00000344265	0.00130486	FALSE	FALSE
ENST00000350375	2	3	87322435	G	A	Proximal Intron	14.8409	1.53415	2.76475			0.114931	0.00838507	0.97	0.00178511	0	0	0.0034132	ENST00000344265	0.00178511	FALSE	FALSE
ENST00000350375	2	3	87322434	G	T	Proximal Intron	14.2549	1.2498	3.11117			0.0821834	0.00689263	0.719	0.000353828	0	0	0.00213945	ENST00000344265	0.000353828	FALSE	FALSE
ENST00000350375	2	3	87322434	G	C	Proximal Intron	15.3518	1.55316	3.39326			0.00860119	0.00697949	1.415	0.00061053	0	0	0.00196528	ENST00000344265	0.00061053	FALSE	FALSE
ENST00000350375	2	3	87322434	G	A	Proximal Intron	16.8776	1.3859	2.80934			0.106293	0.00689043	0.369	0.00215362	0	0	0.00251105	ENST00000344265	0.00215362	FALSE	FALSE
ENST00000350375	2	3	87322433	A	T	Proximal Intron	16.4439	1.57143	3.07201			0.00139101	0.0068765	0.608	0.00222111	0	0	0.00222111	ENST00000344265	0.00222111	FALSE	FALSE
ENST00000350375	2	3	87322433	A	G	Proximal Intron	15.7788	1.63538	2.72265			0.0275611	0.00689603	1.201	0.00190422	0	0	0.00159562	ENST00000344265	0.00190422	FALSE	FALSE
ENST00000350375	2	3	87322433	A	C	Proximal Intron	17.6712	1.14051	2.57468			0.161032	0.00697853	0.791	5.6386e-05	0	0	0.00129485	ENST00000344265	5.6386e-05	FALSE	FALSE
ENST00000350375	2	3	87322432	C	T	Proximal Intron	16.3615	1.27611	3.13313			0.0901976	0.00846832	1.151	0.00337872	0	0	0.00337872	ENST00000344265	0.00337872	FALSE	FALSE
ENST00000350375	2	3	87322432	C	G	Proximal Intron	18.1742	1.488	2.92524			0.0244215	0.00689278	0.998	0.00214171	0.01	0	0.00140649	ENST00000344265	0.00214171	FALSE	FALSE
ENST00000350375	2	3	87322432	C	A	Proximal Intron	16.7197	1.44606	3.248			0.0791316	0.0084531	0.614	0.0113322	0	0	0.0113322	ENST00000344265	0.0113322	FALSE	FALSE
ENST00000350375	2	3	87322431	T	G	Proximal Intron	14.9496	0.94434	3.04052			0.121711	0.0069921	1.158	0.00107443	0.01	0	0.00107443	ENST00000344265	0.00107443	FALSE	FALSE
ENST00000350375	2	3	87322431	T	C	Proximal Intron	17.2034	1.18428	2.39404			0.0355546	0.00699688	1.547	0.000726521	0.01	0	3.53262e-05	ENST00000344265	0.000726521	FALSE	FALSE
ENST00000350375	2	3	87322431	T	A	Proximal Intron	16.2048	1.24589	2.84421			0.0680882	0.0087813	0.864	0.00116057	0	0	0.00475892	ENST00000344265	0.00116057	FALSE	FALSE
ENST00000350375	2	3	87322430	T	G	Proximal Intron	17.7949	1.34532	2.73124			0.0337555	0.00689237	1.09	0.00211859	0	0	0.00211859	ENST00000344265	0.00211859	FALSE	FALSE
ENST00000350375	2	3	87322430	T	C	Proximal Intron	16.1388	1.33757	2.46978			0.0569239	0.00689416	1.006	0.000679314	0	0	0.00277781	ENST00000344265	0.000679314	FALSE	FALSE
ENST00000350375	2	3	87322430	T	A	Proximal Intron	15.7332	1.59055	2.85905			0.0592861	0.00847073	1.405	0.00287569	0	0	0.00287569	ENST00000344265	0.00287569	FALSE	FALSE
ENST00000350375	2	3	87322429	T	G	Proximal Intron	16.3717	1.34363	2.91981			0.0208272	0.006992	1.435	0.00354785	0	0	0.00497454	ENST00000344265	0.00354785	FALSE	FALSE
ENST00000350375	2	3	87322429	T	C	Proximal Intron	16.0358	1.18031	3.04631			0.0404693	0.00687463	2.198	0.00196725	0	0.009	0.00196725	ENST00000344265	0.00196725	FALSE	FALSE
ENST00000350375	2	3	87322429	T	A	Proximal Intron	14.6088	1.77087	2.88637			0.152664	0.00690521	0.498	0.00228584	0	0	0.00763154	ENST00000344265	0.00228584	FALSE	FALSE
ENST00000350375	2	3	87322428	C	T	Proximal Intron	16.6653	1.4574	2.73184			0.108671	0.00844394	0.961	0.00219649	0	0	0.00727242	ENST00000344265	0.00219649	FALSE	FALSE
ENST00000350375	2	3	87322428	C	G	Proximal Intron	17.4308	1.48045	3.15494			0.0294416	0.00839718	1.13	0.00384587	0.01	0	0.00435805	ENST00000344265	0.00384587	FALSE	FALSE
ENST00000350375	2	3	87322428	C	A	Proximal Intron	17.8109	1.05882	2.93776			0.173342	0.00847722	0.854	0.0015891	0	0	0.00512695	ENST00000344265	0.0015891	FALSE	FALSE
ENST00000350375	2	3	87322427	T	G	Proximal Intron	16.1926	1.49105	2.97374			0.00113333	0.00843036	0.627	0.00145733	0	0	0.00145733	ENST00000344265	0.00145733	FALSE	FALSE
ENST00000350375	2	3	87322427	T	C	Proximal Intron	15.4475	1.56715	3.15186			0.0270359	0.00843036	1.138	0.000830144	0	0	0.000550449	ENST00000344265	0.000830144	FALSE	FALSE
ENST00000350375	2	3	87322427	T	A	Proximal Intron	15.903	1.31932	2.81169			0.1123	0.00846974	1.135	0.00155271	0	0	0.00524735	ENST00000344265	0.00155271	FALSE	FALSE
ENST00000350375	2	3	87322426	T	G	Proximal Intron	15.4756	1.58636	2.88676			0.0487556	0.00688922	1.388	0.00271192	0	0	0.00126237	ENST00000344265	0.00271192	FALSE	FALSE
ENST00000350375	2	3	87322426	T	C	Proximal Intron	16.8581	1.26397	2.35839			0.015661	0.00839959	1.004	0.000520885	0	0	0.00414732	ENST00000344265	0.000520885	FALSE	FALSE
ENST00000350375	2	3	87322426	T	A	Proximal Intron	16.1604	1.50082	2.90559			0.0208496	0.0084763	1.42	0.00208747	0	0	0.000334824	ENST00000344265	0.00208747	FALSE	FALSE
ENST00000350375	2	3	87322425	A	T	Proximal Intron	16.7467	1.00385	3.66659			0.055062	0.00697181	1.207	0.00137317	0	0	0.00137317	ENST00000344265	0.00137317	FALSE	FALSE
ENST00000350375	2	3	87322425	A	G	Proximal Intron	15.8043	1.35715	2.836			0.0480837	0.00701507	0.844	0.00154102	0.01	0	0.00154102	ENST00000344265	0.00154102	FALSE	FALSE
ENST00000350375	2	3	87322425	A	C	Proximal Intron	18.6281	1.70571	2.85472			0.0397454	0.00704015	1.944	0.00190526	0.01	0	0.00190526	ENST00000344265	0.00190526	FALSE	FALSE
ENST00000350375	2	3	87322424	A	T	Proximal Intron	16.0648	1.3756	2.74657			0.0316411	0.0084413	1.468	0.00148794	0	0	0.00385961	ENST00000344265	0.00148794	FALSE	FALSE
ENST00000350375	2	3	87322424	A	G	Proximal Intron	17.6922	1.16558	3.42693			0.196099	0.00706035	1.634	0.00212687	0.01	0	0.00212687	ENST00000344265	0.00212687	FALSE	FALSE
ENST00000350375	2	3	87322424	A	C	Proximal Intron	19.8818	1.40229	2.98187			0.00015877	0.00710722	0.861	0.00228137	0	0	0.00371188	ENST00000344265	0.00228137	FALSE	FALSE
ENST00000350375	2	3	87322423	C	T	Proximal Intron	18.3782	1.05931	2.5117			0.00674231	0.00688744	0.55	0.000176072	0	0	0.00164732	ENST00000344265	0.000176072	FALSE	FALSE
ENST00000350375	2	3	87322423	C	G	Proximal Intron	18.9402	1.06331	2.76869			0.00949629	0.00697401	0.642	0.0019927	0	0	0.000911415	ENST00000344265	0.0019927	FALSE	FALSE
ENST00000350375	2	3	87322423	C	A	Proximal Intron	18.7697	1.38753	2.94844			0.0715589	0.00844674	0.629	0.000361156	0	0	0.000361156	ENST00000344265	0.000361156	FALSE	FALSE
ENST00000350375	2	3	87322422	A	T	Proximal Intron	18.0157	1.39825	3.20276			0.068309	0.00697704	0.969	0.00968362	0.01	0	0.00968362	ENST00000344265	0.00968362	FALSE	FALSE
ENST00000350375	2	3	87322422	A	G	Proximal Intron	16.088	1.4665	3.33735			0.153801	0.00698867	1.113	0.00934798	0.01	0	0.00934798	ENST00000344265	0.00934798	FALSE	FALSE
ENST00000350375	2	3	87322422	A	C	Proximal Intron	16.0901	1.47832	3.01082			0.0644853	0.00689715	1.633	1.54044e-05	0.01	0	0.00112441	ENST00000344265	1.54044e-05	FALSE	FALSE
ENST00000350375	2	3	87322421	C	T	Proximal Intron	15.5765	1.44547	2.85819			0.044291	0.00838274	0.513	0.00203143	0	0	0.00449979	ENST00000344265	0.00203143	FALSE	FALSE
ENST00000350375	2	3	87322421	C	G	Proximal Intron	23.4375	0	1.51826			0.12021	0.00697623	1.132	0.0213847	0.01	0	0.0213847	ENST00000344265	0.0213847	FALSE	FALSE
ENST00000350375	2	3	87322421	C	A	Proximal Intron	17.6623	1.51524	2.79469			0.0784384	0.00688963	1.373	0.0308319	0	0	0.0308319	ENST00000344265	0.0308319	FALSE	FALSE
ENST00000350375	2	3	87322420	T	G	Proximal Intron	23.0062	1.19259	2.61263			0.0640455	0.00690091	0.967	0.0250802	0	0	0.0250802	ENST00000344265	0.0250802	FALSE	FALSE
ENST00000350375	2	3	87322420	T	C	Proximal Intron	15.8301	1.04167	2.91915			0.101328	0.0085282	0.827	0.0043416	0	0	0.0043416	ENST00000344265	0.0043416	FALSE	FALSE
ENST00000350375	2	3	87322420	T	A	Proximal Intron	16.4632	1.40003	2.85274			0.039752	0.00839036	1.241	0.0196396	0	0	0.0196396	ENST00000344265	0.0196396	FALSE	FALSE
ENST00000350375	2	3	87322419	A	T	Proximal Intron	16.4472	1.44302	3.17031			0.0465981	0.00698884	0.769	0.000510514	0	0	0.000510514	ENST00000344265	0.000510514	FALSE	FALSE
ENST00000350375	2	3	87322419	A	G	Proximal Intron	16.1777	1.26064	3.19701			0.114494	0.00702346	0.808	0.00164968	0.01	0	0.00164968	ENST00000344265	0.00164968	FALSE	FALSE
ENST00000350375	2	3	87322419	A	C	Proximal Intron	15.995	1.48036	3.09728			0.0886617	0.00707283	0.724	0.00234187	0.01	0	0.00568473	ENST00000344265	0.00234187	FALSE	FALSE
ENST00000350375	2	3	87322418	G	T	Proximal Intron	16.8802	1.27845	2.2626			0.00284417	0.00848566	1.189	6.78993e-05	0	0	0.00134027	ENST00000344265	6.78993e-05	FALSE	FALSE
ENST00000350375	2	3	87322418	G	C	Proximal Intron	17.0199	1.46169	3.04292			0.0828637	0.00690543	2.026	0.00208852	0	0	1.61026e-05	ENST00000344265	0.00208852	FALSE	FALSE
ENST00000350375	2	3	87322418	G	A	Proximal Intron	15.6627	1.20482	3.14537			0.0189724	0.00855714	2.195	0.0123282	0	0	0.0123282	ENST00000344265	0.0123282	FALSE	FALSE
ENST00000350375	2	3	87322417	T	G	Proximal Intron	16.7202	1.4098	3.03175			0.0457592	0.00702761	1.276	0.000790477	0.01	0	0.000790477	ENST00000344265	0.000790477	FALSE	FALSE
ENST00000350375	2	3	87322417	T	C	Proximal Intron	17.288	1.32899	2.77187			0.00409502	0.00704491	1.153	0.00110471	0.01	0	0.00110471	ENST00000344265	0.00110471	FALSE	FALSE
ENST00000350375	2	3	87322417	T	A	Proximal Intron	16.7216	1.40472	2.84037			0.0152818	0.00694296	0.881	0.000557825	0	0	0.000557825	ENST00000344265	0.000557825	FALSE	FALSE
ENST00000350375	2	3	87322416	C	T	Proximal Intron	18.2655	1.54956	2.91688			0.0312269	0.00710597	0.749	0.00288264	0	0	0.00288264	ENST00000344265	0.00288264	FALSE	FALSE
ENST00000350375	2	3	87322416	C	G	Proximal Intron	17.3427	1.39388	2.37308			0.0207162	0.00690042	0.853	0.0105788	0	0	0.0105788	ENST00000344265	0.0105788	FALSE	FALSE
ENST00000350375	2	3	87322416	C	A	Proximal Intron	16.0886	1.54448	3.4405			0.131868	0.0084779	1.105	0.00105715	0	0	0.00105715	ENST00000344265	0.00105715	FALSE	FALSE
ENST00000350375	2	3	87322415	T	G	Proximal Intron	17.1568	1.446	2.96255			0.121994	0.00703872	1.142	0.0025357	0.01	0	0.0025357	ENST00000344265	0.0025357	FALSE	FALSE
ENST00000350375	2	3	87322415	T	C	Proximal Intron	15.2462	1.81369	2.62134			0.0275829	0.0088631	1.272	0.000751629	0	0	0.000751629	ENST00000344265	0.000751629	FALSE	FALSE
ENST00000350375	2	3	87322415	T	A	Proximal Intron	15.8939	1.43613	2.60125			0.10687	0.0084043	1.291	0.000517664	0	0	0.000517664	ENST00000344265	0.000517664	FALSE	FALSE
ENST00000350375	2	3	87322414	C	T	Proximal Intron	16.8073	1.86151	2.79629			0.032636	0.0070119	1.67	0.000412023	0	0	0.000412023	ENST00000344265	0.000412023	FALSE	FALSE
ENST00000350375	2	3	87322414	C	G	Proximal Intron	16.0615	1.31697	2.71857			0.0298273	0.00698168	1.545	0.000219887	0	0	0.000219887	ENST00000344265	0.000219887	FALSE	FALSE
ENST00000350375	2	3	87322414	C	A	Proximal Intron	16.5276	1.21296	3.23314			0.0499281	0.00688811	1.755	1.00287e-05	0	0	1.00287e-05	ENST00000344265	1.00287e-05	FALSE	FALSE
ENST00000350375	2	3	87322413	A	T	Proximal Intron	16.5677	1.52966	2.80813			0.145498	0.00697469	1.384	0.00101211	0.01	0	0.00101211	ENST00000344265	0.00101211	FALSE	FALSE
ENST00000350375	2	3	87322413	A	G	Proximal Intron	16.8452	1.66978	3.57131			0.0679004	0.00702201	0.693	0.00180751	0	0	0.00180751	ENST00000344265	0.00180751	FALSE	FALSE
ENST00000350375	2	3	87322412	C	T	Proximal Intron	16.8456	1.3347	3.06832			0.0308204	0.00847448	1.488	0.000484552	0	0	0.000484552	ENST00000344265	0.000484552	FALSE	FALSE
ENST00000350375	2	3	87322412	C	G	Proximal Intron	16.9101	1.57344	3.07298			0.0637478	0.00697623	1.61	0.00118019	0	0	0.00118019	ENST00000344265	0.00118019	FALSE	FALSE
ENST00000350375	2	3	87322412	C	A	Proximal Intron	16.0302	0.896915	2.97913			0.0704194	0.00839118	1.722	0.000734413	0	0	0.000734413	ENST00000344265	0.000734413	FALSE	FALSE
ENST00000350375	2	3	87322411	A	T	Proximal Intron	15.6351	1.52183	3.32549			0.112171	0.00721053	1.422	0.000120282	0.01	0	0.000120282	ENST00000344265	0.000120282	FALSE	FALSE
ENST00000350375	2	3	87322411	A	G	Proximal Intron	16.9733	1.45512	3.08911			0.192469	0.0070053	1.015	0.00178975	0.01	0	0.00178975	ENST00000344265	0.00178975	FALSE	FALSE
ENST00000350375	2	3	87322411	A	C	Proximal Intron	18.1187	1.87185	2.4446			0.0822266	0.00689078	0.979	0.000301587	0	0	0.000301587	ENST00000344265	0.000301587	FALSE	FALSE
ENST00000350375	2	3	87322410	C	T	Proximal Intron	17.2084	1.09406	2.62818			0.0901015	0.00843884	1.57	0.00245461	0	0	0.00245461	ENST00000344265	0.00245461	FALSE	FALSE
ENST00000350375	2	3	87322410	C	G	Proximal Intron	20.1996	1.20629	2.5526			0.0243234	0.00688922	1.725	0.00119364	0	0	0.00119364	ENST00000344265	0.00119364	FALSE	FALSE
ENST00000350375	2	3	87322410	C	A	Proximal Intron	17.3925	1.07798	3.28541			0.0585094	0.00688963	1.802	0.000271428	0	0	0.000271428	ENST00000344265	0.000271428	FALSE	FALSE
ENST00000350375	2	3	87322409	T	G	Proximal Intron	17.9322	1.79249	2.98147			0.126859	0.00690001	0.5	0.000612259	0	0	0.000612259	ENST00000344265	0.000612259	FALSE	FALSE
ENST00000350375	2	3	87322409	T	C	Proximal Intron	16.2148	1.47165	2.64949			0.0680464	0.00839308	0.937	2.91596e-05	0	0	2.91596e-05	ENST00000344265	2.91596e-05	FALSE	FALSE
ENST00000350375	2	3	87322409	T	A	Proximal Intron	15.7022	1.72976	2.84441			0.0369799	0.00850647	0.93	0.00306381	0	0.002	0.00306381	ENST00000344265	0.00306381	FALSE	FALSE
ENST00000350375	2	3	87322408	G	T	Proximal Intron	18.9136	1.26631	2.34496			0.00866096	0.00837667	0.964	8.22269e-05	0	0.001	8.22269e-05	ENST00000344265	8.22269e-05	FALSE	FALSE
ENST00000350375	2	3	87322408	G	C	Proximal Intron	16.671	1.41588	2.85375			0.0568162	0.00719742	0.636	0.000164736	0	0	0.000164736	ENST00000344265	0.000164736	FALSE	FALSE
ENST00000350375	2	3	87322408	G	A	Proximal Intron	17.16	1.18547	2.62991			0.027295	0.00844071	0.266	0.00215809	0	0	0.00215809	ENST00000344265	0.00215809	FALSE	FALSE
ENST00000350375	2	3	87322407	T	G	Proximal Intron	16.3823	1.36834	3.11775			0.0213552	0.00689461	0.775	0.00188029	0	0	0.00188029	ENST00000344265	0.00188029	FALSE	FALSE
ENST00000350375	2	3	87322407	T	C	Proximal Intron	14.4541	1.21037	2.69894			0.0105321	0.00698692	1.546	0.000395417	0	0	0.000395417	ENST00000344265	0.000395417	FALSE	FALSE
ENST00000350375	2	3	87322407	T	A	Proximal Intron	15.8244	1.61221	2.52955			0.0694093	0.00836825	0.901	0.000284493	0	0.001	0.000284493	ENST00000344265	0.000284493	FALSE	FALSE
ENST00000350375	2	3	87322406	A	T	Proximal Intron	15.2608	1.33493	2.69923			0.113863	0.00692025	0.713	0.00159132	0.01	0	0.00159132	ENST00000344265	0.00159132	FALSE	FALSE
ENST00000350375	2	3	87322406	A	G	Proximal Intron	17.9251	1.51068	3.46226			0.106726	0.00700152	1.618	0.00169528	0.01	0	0.00169528	ENST00000344265	0.00169528	FALSE	FALSE
ENST00000350375	2	3	87322406	A	C	Proximal Intron	17.3214	1.46589	3.2806			0.0778076	0.00841759	1.091	0.000698209	0	0	0.000698209	ENST00000344265	0.000698209	FALSE	FALSE
ENST00000350375	2	3	87322405	C	T	Proximal Intron	16.3236	1.37197	2.98143			0.00150974	0.0084553	1.157	0.000360986	0	0	0.000360986	ENST00000344265	0.000360986	FALSE	FALSE
ENST00000350375	2	3	87322405	C	G	Proximal Intron	17.3171	1.54563	2.98398			0.00735834	0.00699223	1.313	0.00113523	0.01	0	0.00113523	ENST00000344265	0.00113523	FALSE	FALSE
ENST00000350375	2	3	87322405	C	A	Proximal Intron	16.5111	1.10262	2.94298			0.0933264	0.00849457	1.062	0.000597416	0	0	0.000597416	ENST00000344265	0.000597416	FALSE	FALSE
ENST00000350375	2	3	87322404	T	G	Proximal Intron	17.1757	1.22316	2.87923			0.0326837	0.0069101	1.162	5.34621e-05	0	0	5.34621e-05	ENST00000344265	5.34621e-05	FALSE	FALSE
ENST00000350375	2	3	87322404	T	C	Proximal Intron	17.0024	1.21722	3.29539			0.0779998	0.00700443	0.601	0.000979543	0	0	0.000979543	ENST00000344265	0.000979543	FALSE	FALSE
ENST00000350375	2	3	87322404	T	A	Proximal Intron	15.5229	1.39122	3.09669			0.0678566	0.00942838	1.012	0.000698265	0	0	0.000698265	ENST00000344265	0.000698265	FALSE	FALSE
ENST00000350375	2	3	87322403	T	G	Proximal Intron	16.2584	1.66329	2.95693			0.0534555	0.00691338	1.065	0.000970244	0	0	0.000970244	ENST00000344265	0.000970244	FALSE	FALSE
ENST00000350375	2	3	87322403	T	C	Proximal Intron	15.2309	1.31999	2.86531			0.0567218	0.00690623	1.196	0.00114204	0	0	0.00114204	ENST00000344265	0.00114204	FALSE	FALSE
ENST00000350375	2	3	87322403	T	A	Proximal Intron	16.1282	1.3798	3.06053			0.0355286	0.00690664	0.823	7.96611e-05	0	0	7.96611e-05	ENST00000344265	7.96611e-05	FALSE	FALSE
ENST00000350375	2	3	87322402	T	G	Proximal Intron	14.8188	2.05545	2.55664			0.00411686	0.00735778	0.476	0.000777721	0	0	0.000777721	ENST00000344265	0.000777721	FALSE	FALSE
ENST00000350375	2	3	87322402	T	C	Proximal Intron	15.0167	1.67927	2.47318			0.0193275	0.0071655	1.149	0.00224942	0	0	0.00224942	ENST00000344265	0.00224942	FALSE	FALSE
ENST00000350375	2	3	87322402	T	A	Proximal Intron	14.8891	1.32267	3.22581			0.0281595	0.00886998	0.601	5.96539e-05	0	0	5.96539e-05	ENST00000344265	5.96539e-05	FALSE	FALSE
ENST00000350375	2	3	87322401	A	T	Proximal Intron	16.0814	1.19794	3.30746			0.0580189	0.00697965	0.468	0.00437087	0	0	0.00437087	ENST00000344265	0.00437087	FALSE	FALSE
ENST00000350375	2	3	87322401	A	G	Proximal Intron	15.5674	1.60934	2.88976			0.0277208	0.0070642	0.738	0.00148553	0	0	0.00148553	ENST00000344265	0.00148553	FALSE	FALSE
ENST00000350375	2	3	87322401	A	C	Proximal Intron	16.8718	1.64647	1.94235			0.0658936	0.00691947	1.251	0.00151956	0	0	0.00151956	ENST00000344265	0.00151956	FALSE	FALSE
ENST00000350375	2	3	87322400	A	T	Proximal Intron	16.8596	1.22315	3.25546			0.0489557	0.00719298	1.116	0.00323628	0	0	0.00323628	ENST00000344265	0.00323628	FALSE	FALSE
ENST00000350375	2	3	87322400	A	G	Proximal Intron	15.8812	1.38123	2.88504			0.0858624	0.00738385	0.725	0.00765556	0	0	0.00765556	ENST00000344265	0.00765556	FALSE	FALSE
ENST00000350375	2	3	87322400	A	C	Proximal Intron	16.0362	1.43192	2.68921			0.0683643	0.00788021	1.077	0.0149072	0	0.002	0.0149072	ENST00000344265	0.0149072	FALSE	FALSE
ENST00000350375	2	3	87322399	A	T	Proximal Intron	15.6058	1.39193	2.96481			0.034777	0.00858121	1.023	0.0013977	0	0	0.0013977	ENST00000344265	0.0013977	FALSE	FALSE
ENST00000350375	2	3	87322399	A	G	Proximal Intron	16.2518	1.58468	2.82159			0.0647234	0.0071248	1.345	0.00150043	0.01	0	0.00150043	ENST00000344265	0.00150043	FALSE	FALSE
ENST00000350375	2	3	87322399	A	C	Proximal Intron	17.3875	1.39272	3.22778			0.0860537	0.00707151	0.585	0.00203025	0.01	0	0.00203025	ENST00000344265	0.00203025	FALSE	FALSE
ENST00000350375	2	3	87322398	C	T	Proximal Intron	18.3704	1.08745	2.61761			0.0747051	0.00839165	1.097	0.000150809	0	0	0.000150809	ENST00000344265	0.000150809	FALSE	FALSE
ENST00000350375	2	3	87322398	C	G	Proximal Intron	15.4191	1.03984	3.0904			0.0334918	0.00707935	1.138	0.000572979	0	0	0.000572979	ENST00000344265	0.000572979	FALSE	FALSE
ENST00000350375	2	3	87322398	C	A	Proximal Intron	16.7146	1.63247	2.27153			0.0799296	0.00856528	1.328	3.82662e-05	0	0	3.82662e-05	ENST00000344265	3.82662e-05	FALSE	FALSE
ENST00000350375	2	3	87322397	T	G	Proximal Intron	16.484	1.30588	3.13645			0.0688615	0.00710644	1.795	0.000159562	0	0	0.000159562	ENST00000344265	0.000159562	FALSE	FALSE
ENST00000350375	2	3	87322397	T	C	Proximal Intron	15.6907	1.51907	2.42469			0.107339	0.0084254	0.776	0.000982583	0	0	0.000982583	ENST00000344265	0.000982583	FALSE	FALSE
ENST00000350375	2	3	87322397	T	A	Proximal Intron	14.748	1.76643	2.88312			0.0152595	0.00858377	0.729	0.000339408	0	0	0.000339408	ENST00000344265	0.000339408	FALSE	FALSE

## Sheet: WT1 exon 9
Transcript ID (KTS+)	Exon	Chrom	HG19 pos	ref	alt	Variant class	KTS ratio (measured)	SKIP (measured)	OTHER (measured)	HAL PSI change (abs)	S-Cap sens minimum (rev)	MMSplice logit PSI change (abs)	SQUIRLS score	SPANR zPSI change (abs)	SpliceAI delta max (alpha)	Pangolin delta max (abs)	ConSpliceML	SpliceAI delta max (KTS-)	Transcript ID (KTS-)	SpliceAI delta max (both)	Splice disruptive	ClinVar/Literature Interpretation
ENST00000452863	9	11	32413478	A	T	Proximal Intron	0.202278	10.3621	0.441125		0.870968	0.00813287	0.00716069	1.296	0.0125149	0	0.213	0.00125909	ENST00000332351	0.0125149	FALSE
ENST00000452863	9	11	32413478	A	G	Proximal Intron	0.118683	8.96211	0.332589		0.870968	0.0601958	0.00730877	1.709	0.000395477	0	0.515	7.35114e-05	ENST00000332351	0.000395477	FALSE
ENST00000452863	9	11	32413478	A	C	Proximal Intron	0.349492	6.89526	0.280258		0.870968	0.0805879	0.00714454	2.483	0.00317615	0	0.459	0.00245202	ENST00000332351	6.96733e-05	FALSE
ENST00000452863	9	11	32413479	A	T	Proximal Intron	0.0816351	6.42421	0.493915		0.870968	0.0626737	0.00724567	1.326	0.0125008	0	0.281	0.00199038	ENST00000332351	0.0125008	FALSE
ENST00000452863	9	11	32413479	A	G	Proximal Intron	0.116468	7.0981	0.322037		0.870968	0.0159526	0.00741722	1.819	0.00094682	0.01	0.322	0.00348753	ENST00000332351	2.1908e-05	FALSE
ENST00000452863	9	11	32413479	A	C	Proximal Intron	0.171459	7.7179	0.252656		0.870968	0.0895889	0.00724567	1.294	0.00284433	0.01	0.279	0.00940335	ENST00000332351	7.7868e-05	FALSE
ENST00000452863	9	11	32413480	A	T	Proximal Intron	0.194927	8.40353	0.515798		0.870968	0.0534547	0.00897676	1.288	0.0110515	0.01	0.166	0.00227755	ENST00000332351	0.0110515	FALSE
ENST00000452863	9	11	32413480	A	G	Proximal Intron	0.155555	7.94883	0.342063		0.870968	0.0285205	0.00795795	2.48	0.00328529	0	0.199	3.00839e-05	ENST00000332351	0.00328529	FALSE
ENST00000452863	9	11	32413480	A	C	Proximal Intron	0.121319	7.24462	0.373473		0.870968	0.0986832	0.00895358	1.711	0.00224435	0.01	0.096	3.16842e-05	ENST00000332351	0.00224435	FALSE
ENST00000452863	9	11	32413481	A	T	Proximal Intron	0.180518	7.2047	0.587587		0.870968	0.0350726	0.00730644	1.968	0.00680178	0.01	0.166	0.00268781	ENST00000332351	0.00680178	FALSE
ENST00000452863	9	11	32413481	A	G	Proximal Intron	0.136492	6.85931	0.415627		0.870968	0.17097	0.0109362	1.175	6.47717e-05	0.01	0.267	0.00180912	ENST00000332351	0.000807762	FALSE
ENST00000452863	9	11	32413481	A	C	Proximal Intron	0.152125	7.71439	0.360455		0.870968	0.157375	0.00729476	1.906	0.000531197	0.01	0.294	0.000756562	ENST00000332351	0.000174557	FALSE
ENST00000452863	9	11	32413482	A	T	Proximal Intron	0.287003	8.42207	0.374373		0.870968	0.0360027	0.00880074	0.984	0.00951654	0	0.172	0.00425535	ENST00000332351	0.00951654	FALSE
ENST00000452863	9	11	32413482	A	G	Proximal Intron	0.158346	6.88257	0.491506		0.870968	0.121998	0.00890747	1.709	8.19106e-05	0	0.108	0.000911415	ENST00000332351	8.19106e-05	FALSE
ENST00000452863	9	11	32413482	A	C	Proximal Intron	0.0590529	7.7868	0.632119		0.870968	0.117847	0.0112046	2.034	0.0328611	0	0.442	0.0168936	ENST00000332351	0.0328611	FALSE
ENST00000452863	9	11	32413483	T	G	Proximal Intron	0.0906656	7.06259	0.335907		0.870968	0.0181887	0.00710966	1.259	0.00171691	0	0.219	0.00923932	ENST00000332351	0.000230392	FALSE
ENST00000452863	9	11	32413483	T	C	Proximal Intron	0.121581	7.63862	0.274827		0.870968	0.0930499	0.00751661	0.92	0.0021556	0	0.244	0.0130512	ENST00000332351	0.000336051	FALSE
ENST00000452863	9	11	32413483	T	A	Proximal Intron	0.197305	7.74155	0.374775		0.870968	0.00977074	0.00842785	0.982	0.00084728	0	0.206	0.00200409	ENST00000332351	5.37619e-05	FALSE
ENST00000452863	9	11	32413484	A	T	Proximal Intron	0.169389	6.86259	0.346965		0.870968	0.00539062	0.00909857	0.966	0.0125816	0.01	0.454	0.00327945	ENST00000332351	0.0125816	FALSE
ENST00000452863	9	11	32413484	A	G	Proximal Intron	0.0795986	8.55824	0.365447		0.870968	0.0813318	0.00899494	1.72	0.00839335	0.01	0.425	4.90551e-06	ENST00000332351	0.00839335	FALSE
ENST00000452863	9	11	32413484	A	C	Proximal Intron	0.0826826	7.40942	0.394797		0.870968	0.105961	0.00913592	1.892	0.00876224	0.02	0.422	4.20804e-05	ENST00000332351	0.00876224	FALSE
ENST00000452863	9	11	32413485	A	T	Proximal Intron	0.161167	7.76287	0.122666		0.870968	0.0274403	0.00895978	2.603	0.0168872	0.01	0.32	0.00193489	ENST00000332351	0.0168872	FALSE
ENST00000452863	9	11	32413485	A	G	Proximal Intron	0.220431	8.05706	0.249114		0.870968	0.104689	0.00902033	1.901	0.00636423	0.01	0.173	2.20517e-05	ENST00000332351	0.00636423	FALSE
ENST00000452863	9	11	32413485	A	C	Proximal Intron	0.0329699	6.13488	0.48323		0.870968	0.0561751	0.0142265	2.713	0.0423329	0.03	0.336	0.0157064	ENST00000332351	0.0423329	FALSE
ENST00000452863	9	11	32413486	T	G	Proximal Intron	0.252945	5.91916	0.50563		0.870968	0.0434004	0.00892065	2.506	0.00471336	0	0.119	2.78745e-05	ENST00000332351	0.00471336	FALSE
ENST00000452863	9	11	32413486	T	C	Proximal Intron	0.272207	11.178	0.500077		0.870968	0.127836	0.00732665	2.288	0.0033319	0.01	0.395	0.00366926	ENST00000332351	0.000159836	FALSE
ENST00000452863	9	11	32413486	T	A	Proximal Intron	0.278426	8.94309	0.271084		0.870968	0.00939055	0.00921787	2.572	0.00245678	0.01	0.125	0.00161737	ENST00000332351	6.94111e-05	FALSE
ENST00000452863	9	11	32413487	G	T	Proximal Intron	0.142892	7.33852	0.279733		0.870968	0.0352064	0.00898376	2.236	0.00954586	0	0.168	0.00348109	ENST00000332351	0.00954586	FALSE
ENST00000452863	9	11	32413487	G	C	Proximal Intron	0.138422	9.75942	0.429956		0.870968	0.0505037	0.00896056	2.1	0.0144959	0.01	0.168	0.00123012	ENST00000332351	0.0144959	FALSE
ENST00000452863	9	11	32413487	G	A	Proximal Intron	0.358206	6.46888	0.164148		0.870968	4.6729e-06	0.00939941	2.327	0.00907409	0	0.181	0.000288546	ENST00000332351	0.00907409	FALSE
ENST00000452863	9	11	32413488	A	T	Proximal Intron	0.243825	8.95007	0.416823		1	0.0122382	0.0134529	2.407	0.00506735	0	0.534	0.00379407	ENST00000332351	0.00506735	FALSE
ENST00000452863	9	11	32413488	A	G	Proximal Intron	0.150311	8.3727	0.227969		1	0.0294308	0.0135452	1.772	0.0134568	0.01	0.492	6.23715e-06	ENST00000332351	0.0134568	FALSE
ENST00000452863	9	11	32413488	A	C	Proximal Intron	0.230001	6.81961	0.392134		1	0.0574964	0.0134529	2.642	0.0118046	0.01	0.534	1.01887e-05	ENST00000332351	0.0118046	FALSE
ENST00000452863	9	11	32413489	A	T	Proximal Intron	0.273841	7.8024	0.322956		1	0.0509319	0.0134762	0.991	0.00658709	0.01	0.533	0.00419319	ENST00000332351	0.00658709	FALSE
ENST00000452863	9	11	32413489	A	G	Proximal Intron	0.141946	9.94677	0.65321		1	0.0473565	0.0118575	2.626	0.010743	0.02	0.328	0.00053221	ENST00000332351	0.010743	FALSE
ENST00000452863	9	11	32413489	A	C	Proximal Intron	0.111242	7.64813	0.299541		1	0.123028	0.0162391	1.93	0.0171897	0.02	0.442	0.000450313	ENST00000332351	0.0171897	FALSE
ENST00000452863	9	11	32413490	A	T	Proximal Intron	0.39839	7.74774	0.368903		0.870968	0.0367924	0.00775085	2.022	0.0301778	0.02	0.317	0.00402439	ENST00000332351	0.0301778	FALSE
ENST00000452863	9	11	32413490	A	G	Proximal Intron	0.275205	6.3332	0		0.870968	0.122706	0.0082482	2.544	0.0222898	0.02	0.553	6.78766e-06	ENST00000332351	0.0222898	FALSE
ENST00000452863	9	11	32413490	A	C	Proximal Intron	0.28198	7.45074	0.21517		0.870968	0.12285	0.00886952	1.044	0.0318504	0.03	0.259	0.00109458	ENST00000332351	0.0318504	FALSE
ENST00000452863	9	11	32413491	A	T	Proximal Intron	0.283626	6.24568	0.499086		0.870968	0.0522267	0.0085107	1.83	0.00578833	0.01	0.294	0.00159407	ENST00000332351	0.00578833	FALSE
ENST00000452863	9	11	32413491	A	G	Proximal Intron	0.329003	7.44729	0.294468		0.870968	0.0587974	0.00786904	1.007	0.00277203	0.01	0.179	1.52477e-05	ENST00000332351	0.00277203	FALSE
ENST00000452863	9	11	32413491	A	C	Proximal Intron	0.0519153	8.00231	0.648298		0.870968	0.184776	0.00899629	2.143	0.00548714	0.02	0.161	0.000112098	ENST00000332351	0.00548714	FALSE
ENST00000452863	9	11	32413492	A	T	Proximal Intron	0.062459	6.79383	0.421787		1	0.0014333	0.0134318	1.475	0.0189332	0.03	0.471	0.00485444	ENST00000332351	0.0189332	FALSE
ENST00000452863	9	11	32413492	A	G	Proximal Intron	0.222772	6.048	0.403849		1	0.0894956	0.0118336	1.278	0.00564879	0.01	0.326	0.000293791	ENST00000332351	0.00564879	FALSE
ENST00000452863	9	11	32413492	A	C	Proximal Intron	-0.309326	7.9999	0.297906		1	0.106884	0.0127107	2.429	0.0855392	0.07	0.536	0.0116239	ENST00000332351	0.0855392	FALSE
ENST00000452863	9	11	32413493	T	G	Proximal Intron	0.289988	7.06649	0.484111		0.870968	0.0328305	0.00865211	1.436	0.00304818	0	0.322	0.00919247	ENST00000332351	0.000280455	FALSE
ENST00000452863	9	11	32413493	T	C	Proximal Intron	0.0992609	9.30165	0.279532		0.870968	0.0840896	0.00907508	1.934	0.00249475	0.01	0.298	0.0036611	ENST00000332351	0.00039369	FALSE
ENST00000452863	9	11	32413493	T	A	Proximal Intron	0.119952	7.98635	0.527079		0.870968	0.0421267	0.00865606	1.369	0.000855863	0	0.184	0.000379734	ENST00000332351	0.000379734	FALSE
ENST00000452863	9	11	32413494	A	T	Proximal Intron	0.0768278	7.82885	0.371273		0.870968	0.0415827	0.00887922	1.39	0.0198579	0.03	0.452	0.00176722	ENST00000332351	0.0198579	FALSE
ENST00000452863	9	11	32413494	A	G	Proximal Intron	0.283205	8.76511	0.584597		0.870968	0.0483007	0.00890341	2.004	0.028607	0.03	0.583	0.00263453	ENST00000332351	0.028607	FALSE
ENST00000452863	9	11	32413494	A	C	Proximal Intron	-0.0322095	7.40969	0.310231		0.870968	0.0501909	0.00885422	2.317	0.04153	0.03	0.37	0.00205237	ENST00000332351	0.04153	FALSE
ENST00000452863	9	11	32413495	A	T	Proximal Intron	0.250266	7.27591	0.11236		1	0.0546276	0.0135243	1.947	0.0376523	0.02	0.193	0.00390261	ENST00000332351	0.0376523	FALSE
ENST00000452863	9	11	32413495	A	G	Proximal Intron	0.121239	8.02749	0.444685		1	0.0477108	0.0118355	1.532	0.0224419	0.03	0.524	0.00161982	ENST00000332351	0.0224419	FALSE
ENST00000452863	9	11	32413495	A	C	Proximal Intron	-0.204509	6.68504	0.335941		1	0.108901	0.0279413	1.595	0.0257236	0.05	0.361	0.00197047	ENST00000332351	0.0257236	FALSE
ENST00000452863	9	11	32413496	A	T	Proximal Intron	0.26502	8.14459	0.498935		0.870968	0.0879517	0.00888447	1.534	0.0260983	0.02	0.329	0.00186116	ENST00000332351	0.0260983	FALSE
ENST00000452863	9	11	32413496	A	G	Proximal Intron	0.219195	5.65334	0.514996		0.870968	0.0887438	0.00898475	1.889	0.023233	0.03	0.298	2.14045e-05	ENST00000332351	0.023233	FALSE
ENST00000452863	9	11	32413496	A	C	Proximal Intron	-0.346221	8.26978	0.500765		0.870968	0.0893604	0.00965916	1.866	0.0773759	0.08	0.397	0.00274444	ENST00000332351	0.0773759	FALSE
ENST00000452863	9	11	32413497	T	G	Proximal Intron	0.169111	7.48333	0.515167		0.870968	0.0596808	0.00815429	2.74	0.00842655	0.01	0.375	1.40489e-05	ENST00000332351	0.00842655	FALSE
ENST00000452863	9	11	32413497	T	C	Proximal Intron	-0.00161941	7.58968	0.457024		0.870968	0.046887	0.00807346	1.324	0.00250417	0	0.469	0.0109749	ENST00000332351	0.00101302	FALSE
ENST00000452863	9	11	32413497	T	A	Proximal Intron	0.281155	6.97747	0.511887		0.870968	0.0163359	0.00785388	2.242	0.00166839	0	0.264	0.0167822	ENST00000332351	0.000285588	FALSE
ENST00000452863	9	11	32413498	G	T	Proximal Intron	0.226844	8.66248	0.483036		0.870968	0.0110967	0.00907773	2.82	0.0025872	0	0.112	0.00168169	ENST00000332351	0.0025872	FALSE
ENST00000452863	9	11	32413498	G	C	Proximal Intron	0.0975284	5.57924	0		0.870968	0.115949	0.00874117	2.352	0.0699113	0.06	0.265	1.57658e-05	ENST00000332351	0.0699113	FALSE
ENST00000452863	9	11	32413498	G	A	Proximal Intron	0.245421	5.82002	0.123153		0.870968	0.0102073	0.0081915	0.641	0.000665903	0	0.521	0.0234897	ENST00000332351	0.000151336	FALSE
ENST00000452863	9	11	32413499	T	G	Proximal Intron	-0.0467399	9.60621	0.342895		0.870968	0.172261	0.00912874	1.076	0.00506592	0.03	0.448	6.9791e-06	ENST00000332351	0.00506592	FALSE
ENST00000452863	9	11	32413499	T	C	Proximal Intron	-0.0710857	9.48583	0.434797		0.870968	0.0202642	0.00902476	2.132	0.00359219	0.03	0.545	0.0015676	ENST00000332351	0.00359219	FALSE
ENST00000452863	9	11	32413499	T	A	Proximal Intron	0.395818	8.65638	0.492396		0.870968	0.189368	0.00912874	2.223	0.00110763	0	0.345	0.0401077	ENST00000332351	0.000425316	FALSE
ENST00000452863	9	11	32413500	G	T	Proximal Intron	0.269349	8.28455	0.335374		1	0.0530256	0.0206352	2.835	0.0047214	0	0.445	0.01135	ENST00000332351	0.000823714	FALSE
ENST00000452863	9	11	32413500	G	C	Proximal Intron	0.136156	7.71775	0.181159		1	0.0564141	0.0205457	1.874	0.00649488	0.01	0.445	0.000306098	ENST00000332351	0.00649488	FALSE
ENST00000452863	9	11	32413500	G	A	Proximal Intron	0.453529	8.80514	0.744724		1	0.171234	0.0242041	1.736	0.00587589	0	0.41	0.0374463	ENST00000332351	0.000726996	FALSE
ENST00000452863	9	11	32413501	A	T	Proximal Intron	0.0187489	6.98224	0.408651		0.870968	0.042232	0.00889752	2.116	0.0499554	0.03	0.205	0.00561881	ENST00000332351	0.0499554	FALSE
ENST00000452863	9	11	32413501	A	G	Proximal Intron	0.0626346	6.16686	0.52593		0.870968	0.0305711	0.00890519	1.821	0.0493144	0.06	0.345	0.00300223	ENST00000332351	0.0493144	FALSE
ENST00000452863	9	11	32413502	A	T	Proximal Intron	0.0176975	7.72629	0.471652		1	0.0575756	0.013313	1.864	0.0514745	0.02	0.32	0.00653195	ENST00000332351	0.0514745	FALSE
ENST00000452863	9	11	32413502	A	G	Proximal Intron	-0.0591069	7.13738	0.35708		1	0.0683829	0.0133472	1.335	0.0473331	0.04	0.29	1.09424e-05	ENST00000332351	0.0473331	FALSE
ENST00000452863	9	11	32413502	A	C	Proximal Intron	-0.267593	7.23239	0.341608		1	0.136452	0.0133295	1.743	0.0532489	0.05	0.321	0.00480211	ENST00000332351	0.0532489	FALSE
ENST00000452863	9	11	32413503	G	T	Proximal Intron	0.388174	7.525	0.467349		0.870968	0.0334476	0.00901355	1.885	0.0123485	0.01	0.176	5.95834e-05	ENST00000332351	0.0123485	FALSE
ENST00000452863	9	11	32413503	G	C	Proximal Intron	-0.0898471	8.35091	0.409877		0.870968	0.00387082	0.00890427	1.81	0.0217637	0.04	0.329	0.000120385	ENST00000332351	0.0217637	FALSE
ENST00000452863	9	11	32413503	G	A	Proximal Intron	0.197999	8.57647	0.596775		0.870968	0.0360934	0.00902716	1.635	0.00662786	0	0.19	0.00538963	ENST00000332351	8.90692e-05	FALSE
ENST00000452863	9	11	32413504	A	T	Proximal Intron	0	8.71766	0.744977		0.935484	0.027981	0.0284186	1.363	0.0407361	0.04	0.433	0.00463343	ENST00000332351	0.0407361	FALSE
ENST00000452863	9	11	32413504	A	G	Proximal Intron	0.160566	7.15971	0.281961		1	0.0688939	0.0313531	1.343	0.0312157	0.02	0.401	0.00144774	ENST00000332351	0.0312157	FALSE
ENST00000452863	9	11	32413504	A	C	Proximal Intron	-0.309668	9.95445	0.640868		1	0.00204834	0.0284169	1.599	0.0580981	0.07	0.498	0.00488377	ENST00000332351	0.0580981	FALSE
ENST00000452863	9	11	32413505	A	T	Proximal Intron	-0.243061	10.434	0.0813008		1	0.286312	0.0182956	1.671	0.0516779	0.06	0.269	0.00339794	ENST00000332351	0.0516779	FALSE
ENST00000452863	9	11	32413505	A	G	Proximal Intron	-0.108859	8.73581	0.359889		0.935484	0.0122111	0.0195312	2.118	0.0404752	0.02	0.355	0.010754	ENST00000332351	0.0404752	FALSE
ENST00000452863	9	11	32413506	A	T	Proximal Intron	-0.245187	8.38393	0.359297		1	0.126262	0.0283266	1.734	0.0582281	0.05	0.48	0.00529498	ENST00000332351	0.0582281	FALSE
ENST00000452863	9	11	32413506	A	G	Proximal Intron	0.0458238	9.08427	0.570733		1	0.304518	0.0312538	2.046	0.0481635	0.04	0.443	0.00996959	ENST00000332351	0.0481635	FALSE
ENST00000452863	9	11	32413507	A	T	Proximal Intron	0.217921	8.10675	0.398069		0.870968	0.449653	0.00902476	0.971	0.0449546	0.04	0.201	0.00614023	ENST00000332351	0.0449546	FALSE
ENST00000452863	9	11	32413507	A	G	Proximal Intron	0.339315	7.93066	0.244528		0.870968	0.0172193	0.00901674	1.259	0.0362304	0.02	0.327	0.00694227	ENST00000332351	0.0362304	FALSE
ENST00000452863	9	11	32413507	A	C	Proximal Intron	-0.424159	8.26544	0.430045		0.870968	0.172731	0.00894014	1.689	0.0514281	0.05	0.187	0.00359505	ENST00000332351	0.0514281	FALSE
ENST00000452863	9	11	32413508	G	T	Intron Near Junction	0.147999	6.7203	0.265888		1	0.149774	0.0172092	2.537	0.00979364	0.01	0.443	0.00446391	ENST00000332351	0.00979364	FALSE
ENST00000452863	9	11	32413508	G	C	Intron Near Junction	-0.296703	8.58456	0.149429		1	0.180576	0.016177	2.224	0.0585932	0.04	0.339	0.0108881	ENST00000332351	0.0585932	FALSE
ENST00000452863	9	11	32413508	G	A	Intron Near Junction	0.166741	6.12237	0.333112		1	0.105135	0.0209284	2.076	0.0149747	0.04	0.425	0.000165925	ENST00000332351	0.0149747	FALSE
ENST00000452863	9	11	32413509	T	G	Intron Near Junction	0.179933	9.52046	0.354452		0.870968	0.0277908	0.0109353	2.035	0.00366193	0.01	0.41	0.0150406	ENST00000332351	0.00366193	FALSE
ENST00000452863	9	11	32413509	T	C	Intron Near Junction	0.328247	6.73382	0.38805		0.935484	0.485959	0.0136059	2.937	0.034463	0.05	0.539	0.034463	ENST00000332351	0.034463	FALSE
ENST00000452863	9	11	32413509	T	A	Intron Near Junction	0.212087	6.49352	0.618639		0.870968	0.161224	0.0109146	1.016	0.0102555	0.06	0.304	0.00022076	ENST00000332351	0.0102555	FALSE
ENST00000452863	9	11	32413510	T	G	Intron Near Junction	0.433052	8.16301	0.28551		0.870968	0.162886	0.00725926	1.189	9.15339e-05	0	0.172	0.0208821	ENST00000332351	0.00230145	FALSE
ENST00000452863	9	11	32413510	T	C	Intron Near Junction	-0.357964	8.32478	0.508801		0.870968	0.316129	0.00889085	1.051	0.080093	0.07	0.21	0.00708568	ENST00000332351	0.080093	FALSE
ENST00000452863	9	11	32413510	T	A	Intron Near Junction	0.286429	8.15273	0.36547		0.870968	0.11601	0.00726936	0.763	0.00159839	0	0.203	0.0502304	ENST00000332351	0.00159839	FALSE
ENST00000452863	9	11	32413511	T	G	Intron Near Junction	-1.39456	7.50045	0.440285		1	0.650845	0.021245	1.323	0.326876	0.29	0.489	0.00581872	ENST00000332351	0.326876	TRUE
ENST00000452863	9	11	32413511	T	A	Intron Near Junction	-1.10778	7.34115	0.303909		1	0.430482	0.0212045	2.205	0.271125	0.3	0.46	0.0002681	ENST00000332351	0.271125	TRUE
ENST00000452863	9	11	32413512	A	T	Intron Near Junction	-2.58109	7.96908	0.298863		0.866051	1.53664		1.948	0.791262	0.57	0.944	0.0130875	ENST00000332351	0.791262	TRUE	FS
ENST00000452863	9	11	32413512	A	G	Intron Near Junction	-2.47656	6.95527	0.437841		0.734411	0.859018	0.0800022	2.294	0.704013	0.55	0.986	0.0215268	ENST00000332351	0.704013	TRUE
ENST00000452863	9	11	32413512	A	C	Intron Near Junction	-2.63891	8.32668	0.39282		0.764434	1.49807	0.0920307	2.002	0.735453	0.56	0.949	0.0146543	ENST00000332351	0.735453	TRUE
ENST00000452863	9	11	32413513	C	T	Intron Near Junction	-2.50865	8.11017	0.39416		0.974596	3.35315	0.0463723	2.355	0.830277	0.63	0.984	0.00187969	ENST00000332351	0.830277	TRUE	FS
ENST00000452863	9	11	32413513	C	G	Intron Near Junction	-2.69627	7.59712	0.247355		0.974596	4.10717	0.0280127	2.503	0.831631	0.63	0.966	0.00230014	ENST00000332351	0.831631	TRUE
ENST00000452863	9	11	32413513	C	A	Intron Near Junction	-2.69367	8.69901	0.544319		0.972286	3.69265	0.0364675	2.234	0.831351	0.63	0.975	0.000354022	ENST00000332351	0.831351	TRUE	FS
ENST00000452863	9	11	32413514	G	T	Intron Near Junction	2.27825	7.87063	0.31463		0.732102	1.20711	0.298526	3.342	0.00356924	0	0.431	0.155112	ENST00000332351	0.151838	TRUE
ENST00000452863	9	11	32413514	G	C	Intron Near Junction	-1.14387	8.15951	0.496051		0.757506	0.39719	0.0833435	3.23	0.176743	0.3	0.518	0.0166418	ENST00000332351	0.176743	TRUE
ENST00000452863	9	11	32413514	G	A	Intron Near Junction	-2.20992	6.54342	0.348391		0.794457	1.32217		2.457	0.498647	0.53	0.87	0.000283869	ENST00000332351	0.498647	TRUE	FS
ENST00000452863	9	11	32413515	C	T	Intron Near Junction	1.71744	9.10535	0.442695		0.73903	0.601631	0.0891474	3.218	0.00220591	0	0.945	0.118306	ENST00000332351	0.0228631	TRUE	OTDSD
ENST00000452863	9	11	32413515	C	G	Intron Near Junction	-2.53287	7.38384	0.411263		0.974596	1.76925	0.0347087	2.596	0.687178	0.6	0.927	0.000136719	ENST00000332351	0.687178	TRUE
ENST00000452863	9	11	32413515	C	A	Intron Near Junction	-2.70738	7.36909	0.315752		0.891455	0.99305	0.0347771	2.605	0.5206	0.54	0.834	0.000404376	ENST00000332351	0.5206	TRUE	FS
ENST00000452863	9	11	32413516	A	T	Essential Splice	-2.58084	6.72261	0.515274		1	3.15787	0.0334869	3.199	0.832243	0.63	0.963	0.0147184	ENST00000332351	0.832243	TRUE
ENST00000452863	9	11	32413516	A	G	Essential Splice	-2.63523	9.07844	0.333828		1	1.17292		3.059	0.830516	0.63	0.985	0.00538212	ENST00000332351	0.830516	TRUE	FS
ENST00000452863	9	11	32413516	A	C	Essential Splice	-2.74578	6.94855	0.058072		1	3.28637	0.0373869	3.263	0.832229	0.63	0.99	0.0159359	ENST00000332351	0.832229	TRUE
ENST00000452863	9	11	32413517	C	T	Essential Splice	-2.80679	6.66516	0.699062		1	3.14737		3.213	0.832216	0.63	0.965	0.000615472	ENST00000332351	0.832216	TRUE	FS
ENST00000452863	9	11	32413517	C	G	Essential Splice	-2.56155	6.03511	0.395689		1	2.68056	0.0213472	3.152	0.832385	0.63	0.915	0.000801145	ENST00000332351	0.832385	TRUE	FS
ENST00000452863	9	11	32413517	C	A	Essential Splice	-2.69187	7.69443	0.961005		1	4.257	0.0213059	3.318	0.832368	0.63	0.991	0.000707799	ENST00000332351	0.832368	TRUE
ENST00000452863	9	11	32413518	T	G	Exon Near Junction	-1.52501	9.13192	0.427443	60		0.0115163	0.0583331	2.37	0.0790156	0.24	0.699	0.00107047	ENST00000332351	0.0790156	TRUE
ENST00000452863	9	11	32413518	T	C	Exon Near Junction	2.7788	8.44602	0.375551	40		2.21656	0.311127	2.457	0.00339233	0.01	0.948	0.23965	ENST00000332351	0.23965	TRUE
ENST00000452863	9	11	32413518	T	A	Exon Near Junction	0.182067	7.28939	0.39441	59.8		0.343302	0.0680128	1.879	0.0794886	0.2	0.829	0.000916876	ENST00000332351	0.0794886	FALSE
ENST00000452863	9	11	32413519	T	G	Exon Near Junction	-1.77457	8.33212	0.526577	59.9	1	0.0182145	0.0549337	2.637	0.259072	0.43	0.721667	0.00405985	ENST00000332351	0.259072	TRUE
ENST00000452863	9	11	32413519	T	C	Exon Near Junction	-1.26912	8.164	0.174014	59.7	1	0.0543251	0.045385	2.384	0.152958	0.26	0.554	0.00384653	ENST00000332351	0.152958	TRUE
ENST00000452863	9	11	32413519	T	A	Exon Near Junction	-2.29906	7.19693	0.254525	59.9	1	0.479616	0.0665656	2.767	0.498679	0.55	0.903	0.00822026	ENST00000332351	0.498679	TRUE
ENST00000452863	9	11	32413520	G	T	Exon Near Junction	0.993207	6.89048	0	4.4		0.31611	0.126895	2.5	0.0181836	0.05	0.633	0.00222367	ENST00000332351	0.0181836	FALSE
ENST00000452863	9	11	32413520	G	C	Exon Near Junction	-0.0988243	6.62547	0.106838	57.1		0.0876924	0.112373	2.336	0.0777531	0.16	0.741	0.00837076	ENST00000332351	0.0777531	FALSE
ENST00000452863	9	11	32413521	T	G	Exon Near Junction	-0.00614099	6.46119	0.300023	5.4		0.147385	0.0235137	1.539	0.0193399	0.01	0.66	0.0193399	ENST00000332351	0.0193399	FALSE
ENST00000452863	9	11	32413521	T	C	Exon Near Junction	-0.427432	6.18963	0.374083	17		0.128707	0.0671115	3.019	0.0396481	0.23	0.659	0.000503533	ENST00000332351	0.0396481	FALSE
ENST00000452863	9	11	32413521	T	A	Exon Near Junction	-0.343014	5.21005	0.377494	19.8		0.246731	0.188868	2.311	0.0751949	0.25	0.795	0.000279148	ENST00000332351	0.0751949	FALSE
ENST00000452863	9	11	32413522	T	G	Exon Near Junction	0.964131	9.6576	0.373466	10.5		0.0104287	0.0478054	1.81	0.0176606	0.01	0.627	0.0155697	ENST00000332351	0.0176606	FALSE
ENST00000452863	9	11	32413522	T	C	Exon Near Junction	-1.98399	6.60984	0.383363	9.3	0.311778	0.031646	0.49058	3.084	0.471178	0.52	0.963417	0.00142492	ENST00000332351	0.471178	TRUE
ENST00000452863	9	11	32413522	T	A	Exon Near Junction	-1.13935	6.51805	0.393399	24.2		0.304948	0.0727431	1.868	0.0483012	0.15	0.784	0.000487536	ENST00000332351	0.0483012	TRUE
ENST00000452863	9	11	32413523	T	C	Exon Near Junction	2.20405	8.74487	0.489379	21.6		0.0516871	0.988744	2.635	0.158534	0.04	0.902	0.209514	ENST00000332351	0.209514	TRUE
ENST00000452863	9	11	32413523	T	A	Exon Near Junction	0.785079	5.92857	0.232506	9.9		0.0969192	0.0523117	2.472	0.0444627	0.01	0.823	0.0444627	ENST00000332351	0.0444627	FALSE
ENST00000452863	9	11	32413524	T	G	Exon Near Junction	2.83854	8.81613	0.385112	28.9		0.311418	0.480957	2.76	0.130915	0.04	0.963	0.878477	ENST00000332351	0.878477	TRUE
ENST00000452863	9	11	32413524	T	C	Exon Near Junction	2.90558	8.74071	0.345654	25.5		0.477969	0.97882	2.133	0.073181	0.02	0.893	0.307454	ENST00000332351	0.307454	TRUE
ENST00000452863	9	11	32413524	T	A	Exon Near Junction	2.73735	8.27255	0.588689	21.9		0.0353732	0.0373812	3.334	0.175148	0.08	0.923	0.79467	ENST00000332351	0.79467	TRUE
ENST00000452863	9	11	32413525	A	T	Essential Splice	2.80973	7.0421	0.336836	39	0.978374	0.70993	0.0284049	3.189	0.0304802	0.02	0.997	0.969714	ENST00000332351	0.969714	TRUE
ENST00000452863	9	11	32413525	A	G	Essential Splice	2.7348	8.75092	0.225994	36.7	0.972318	0.494604	0.989543	3.027	0.0811997	0.03	0.962	0.968904	ENST00000332351	0.968904	TRUE
ENST00000452863	9	11	32413525	A	C	Essential Splice	2.71722	7.92454	0.325963	20	0.978374	0.514081	0.797291	3.261	0.115983	0.04	0.949	0.969685	ENST00000332351	0.969685	TRUE
ENST00000452863	9	11	32413526	C	T	Essential Splice	2.88579	7.75847	0.398965	38.6		0.265613	0.978303	3.186	0.0877056	0.02	1	0.969666	ENST00000332351	0.969666	TRUE
ENST00000452863	9	11	32413526	C	G	Essential Splice	2.98091	6.52109	0.305688	39.2		0.411253	0.0130117	3.125	0.0511538	0.01	0.997	0.969714	ENST00000332351	0.969714	TRUE
ENST00000452863	9	11	32413526	C	A	Essential Splice	2.90912	7.8151	0.30999	35.6		0.00245896	0.657416	3.291	0.112738	0.03	0.973	0.969713	ENST00000332351	0.969713	TRUE
ENST00000452863	9	11	32413527	C	T	Exon Near Junction	2.92813	7.98684	0.442331	38.1		0.254595	0.992046	2.43	0.10491	0.02	0.979	0.91073	ENST00000332351	0.91073	TRUE
ENST00000452863	9	11	32413527	C	G	Exon Near Junction	2.89734	8.0978	0.424069	37.7		0.262495	0.0350126	2.831	0.109811	0.03	0.992	0.955279	ENST00000332351	0.955279	TRUE
ENST00000452863	9	11	32413527	C	A	Exon Near Junction	2.94988	8.06873	0.391304	32.1		0.0143053	0.806424	2.647	0.21048	0.05	0.973	0.947784	ENST00000332351	0.947784	TRUE
ENST00000452863	9	11	32413528	T	G	Exon Near Junction	2.78027	8.2896	0.27792	36.6	0.623557	0.427548	0.0970024	2.573	0.0508196	0.01	0.455	0.374983	ENST00000332351	0.374983	TRUE
ENST00000452863	9	11	32413528	T	C	Exon Near Junction	2.75716	7.15899	0.617258	23.8	0.672055	0.199067	0.340051	2.317	0.086988	0.02	0.764	0.441423	ENST00000332351	0.441423	TRUE	OTDSD
ENST00000452863	9	11	32413528	T	A	Exon Near Junction	2.82554	7.60171	0.352406	17	0.7806	0.293747	0.0159308	2.356	0.112343	0.03	0.809	0.503318	ENST00000332351	0.503318	TRUE
ENST00000452863	9	11	32413529	G	C	Exon Near Junction	0.934084	7.35506	0.326341	0		0.0608584	0.0280801	2.532	0.0584194	0.02	0.882	0.0584194	ENST00000332351	0.0584194	FALSE
ENST00000452863	9	11	32413530	T	C	Exon Near Junction	0.58621	8.48534	0.378073	18.3		0.158633	0.00725012	1.68	0.0127587	0	0.231	0.0363601	ENST00000332351	0.0127587	FALSE
ENST00000452863	9	11	32413530	T	A	Exon Near Junction	0.327748	6.1906	0.343688	12.3		0.0690024	0.00716995	1.926	0.0090369	0.01	0.215	0.00429493	ENST00000332351	0.0090369	FALSE
ENST00000452863	9	11	32413531	A	T	Exon Near Junction	0.02713	10.4394	0.398447	8.7		0.0899293	0.00864006	2.037	0.00606024	0.04	0.237	7.77702e-05	ENST00000332351	0.00373602	FALSE
ENST00000452863	9	11	32413531	A	G	Exon Near Junction	0.484511	6.74432	0.485837	12.1	0.929825	0.0687161	0.00866916	2.731	0.00200307	0	0.415	0.004583	ENST00000332351	0.00371301	FALSE
ENST00000452863	9	11	32413531	A	C	Exon Near Junction	0.718521	6.1978	0.350945	8.6		0.0588334	0.00863996	1.949	0.0131472	0	0.237	0.0131472	ENST00000332351	0.0131472	FALSE
ENST00000452863	9	11	32413532	T	C	Exon Near Junction	0.956792	7.0286	0.335093	16.3		0.0642161	0.00711464	1.579	0.00310636	0	0.335	0.0639758	ENST00000332351	0.00143886	FALSE
ENST00000452863	9	11	32413532	T	A	Exon Near Junction	0.0242982	6.18881	0.543628	14.6		0.0540941	0.00767096	2.482	0.0035581	0.02	0.296	0.0149882	ENST00000332351	0.00101335	FALSE
ENST00000452863	9	11	32413533	G	T	Exon Near Junction	-0.213691	7.6181	0.249619	30		0.130883	0.00870393	1.989	0.0447016	0.06	0.75	0.00628048	ENST00000332351	0.0447016	FALSE
ENST00000452863	9	11	32413533	G	C	Exon Near Junction	0.202887	6.62282	0.397552	19.7		0.154874	0.00861613	1.424	0.00419378	0	0.695	0.0128179	ENST00000332351	0.00328643	FALSE
ENST00000452863	9	11	32413533	G	A	Exon Near Junction	-0.23027	7.73617	0.216797	40.4		0.124602	0.00875117	2.198	0.0236227	0.09	0.571	0.00245953	ENST00000332351	0.0236227	FALSE
ENST00000452863	9	11	32413534	A	T	Exon Near Junction	0.468175	7.12076	0.34392	16	0.929825	0.0201903	0.00567011	2.369	0.00292379	0.01	0.029	0.00239581	ENST00000332351	0.00292379	FALSE
ENST00000452863	9	11	32413534	A	G	Exon Near Junction	0.614841	8.31889	0.491887	11	0.894737	0.104197	0.00567851	1.12	0.0018084	0	0.164	0.0155803	ENST00000332351	0.000797	FALSE
ENST00000452863	9	11	32413534	A	C	Exon Near Junction	0.615258	6.95795	0.413784	30.2	0.877193	0.137879	0.00566901	1.111	0.00738549	0	0.282	0.0484816	ENST00000332351	0.00132233	FALSE
ENST00000452863	9	11	32413535	G	T	Exon Near Junction	0.372776	7.50877	0.350145	13.5		0.0205787	0.00825609	0.981	0.002388	0.02	0.628	0.00996983	ENST00000332351	0.00113571	FALSE
ENST00000452863	9	11	32413535	G	C	Exon Near Junction	0.573406	7.49924	0.321854	24.6		0.103872	0.00828796	1.632	0.00755215	0.01	0.634	0.0141951	ENST00000332351	0.00755215	FALSE
ENST00000452863	9	11	32413535	G	A	Exon Near Junction	0.140492	6.86904	0.329721	0.5		0.0458757	0.0089141	1.328	0.0011669	0.01	0.765	0.0109423	ENST00000332351	0.0011669	FALSE
ENST00000452863	9	11	32413536	T	G	Exon Near Junction	0.383496	8.17536	0.456069	32.3		0.176923	0.00666616	2.298	0.0665382	0.02	0.591	0.0306937	ENST00000332351	0.0665382	FALSE
ENST00000452863	9	11	32413536	T	C	Exon Near Junction	0.610017	7.56754	0.43478	54.1		0.412505	0.00623112	2.5	0.110151	0.03	0.056	0.0654505	ENST00000332351	0.110151	FALSE
ENST00000452863	9	11	32413536	T	A	Exon Near Junction	0.617522	9.03122	0.345785	43.2		0.388267	0.00680184	2.523	0.149694	0.03	0.072	0.0906516	ENST00000332351	0.149694	FALSE
ENST00000452863	9	11	32413537	C	T	Deep Exon	-0.00290876	7.56237	0.370296	2.7	0.894737	0.13568	0.00619183	1.26	0.0441063	0.02	0.437	0.0200217	ENST00000332351	0.0441063	FALSE
ENST00000452863	9	11	32413537	C	A	Deep Exon	-0.139373	9.16189	0.211081	42.4		0.463316	0.00677434	1.596	0.0917509	0.01	0.312	0.0429034	ENST00000332351	0.0917509	FALSE
ENST00000452863	9	11	32413538	C	G	Deep Exon	-0.452112	5.62389	0.385822	8.5		0.103235	0.00666299	2.097	0.00365162	0.03	0.673	0.0314823	ENST00000332351	0.000986274	FALSE
ENST00000452863	9	11	32413538	C	A	Deep Exon	-0.0673398	7.68502	0.422186	37.7		0.217279	0.00666939	1.802	0.0264267	0.01	0.298	0.0264267	ENST00000332351	0.0264267	FALSE
ENST00000452863	9	11	32413539	T	G	Deep Exon	0.253405	6.92327	0.143709	10.1	0.789474	0.0584045	0.00565871	2.401	0.00556529	0.01	0.286	0.0562534	ENST00000332351	0.00270301	FALSE
ENST00000452863	9	11	32413539	T	C	Deep Exon	0.463208	6.65971	0.382724	32.5		0.0376089	0.00565144	1.814	0.00377274	0	0.308	0.0439457	ENST00000332351	0.00163861	FALSE
ENST00000452863	9	11	32413539	T	A	Deep Exon	0.244883	8.38949	0.201633	18.2		0.0337177	0.0056605	2.297	0.00199138	0.01	0.487	0.0286905	ENST00000332351	0.00334001	FALSE
ENST00000452863	9	11	32413540	G	T	Deep Exon	-0.0146019	6.76866	0.451706	18	0.807018	0.127905	0.0056605	0.987	0.0238976	0.01	0.155	0.0223843	ENST00000332351	0.0238976	FALSE
ENST00000452863	9	11	32413540	G	C	Deep Exon	0.530162	7.02896	0.662935	0.7	0.894737	0.112691	0.00564247	2.252	0.00408489	0	0.393	0.0087021	ENST00000332351	0.00408489	FALSE
ENST00000452863	9	11	32413540	G	A	Deep Exon	0.20272	7.88523	0.399116	57.7	0.894737	0.408262	0.00574258	2.452	0.129747	0.03	0.048	0.0957767	ENST00000332351	0.129747	FALSE
ENST00000452863	9	11	32413541	G	T	Deep Exon	0.214002	8.10793	0.324174	17.2		0.0662105	0.00828669	2.084	0.0037545	0.01	0.195	0.000817683	ENST00000332351	0.0037545	FALSE
ENST00000452863	9	11	32413541	G	C	Deep Exon	0.308147	6.67273	0.374722	23.3		0.00090262	0.00832378	1.627	0.0404666	0.01	0.715	0.0127358	ENST00000332351	0.0404666	FALSE
ENST00000452863	9	11	32413541	G	A	Deep Exon	0.178743	7.36497	0.563912	21.5		0.086364	0.00889206	2.033	0.00501412	0.01	0.765	0.00409919	ENST00000332351	0.00501412	FALSE
ENST00000452863	9	11	32413542	T	G	Deep Exon	0.228327	6.54773	0.401253	33.1		0.273936	0.00667306	1.819	0.036753	0.01	0.514	0.0221186	ENST00000332351	0.036753	FALSE
ENST00000452863	9	11	32413542	T	C	Deep Exon	0.348202	8.08672	0.450769	12.2		0.112649	0.00618424	1.729	0.00142699	0.01	0.066	0.0170805	ENST00000332351	0.00142699	FALSE
ENST00000452863	9	11	32413542	T	A	Deep Exon	0.196263	7.92615	0.392557	0.9		0.0156285	0.00668142	1.087	0.0201507	0.01	0.292	0.00536937	ENST00000332351	0.0201507	FALSE
ENST00000452863	9	11	32413543	G	T	Deep Exon	0.176245	8.23073	0.25928	16.2		0.120553	0.00566204	2.111	0.0432177	0.02	0.285	0.0296739	ENST00000332351	0.0432177	FALSE
ENST00000452863	9	11	32413543	G	C	Deep Exon	0.501464	8.71665	0.414381	7		0.0689781	0.00564419	2.232	0.0117967	0	0.392	0.00787342	ENST00000332351	0.0117967	FALSE
ENST00000452863	9	11	32413543	G	A	Deep Exon	0.161648	7.7972	0.683448	23.7	0.736842	0.176502	0.00569528	2.182	0.0455217	0.01	0.265	0.0263712	ENST00000332351	0.0455217	FALSE
ENST00000452863	9	11	32413544	T	G	Deep Exon	0.297219	7.90123	0.34279	37.5		0.135162	0.00667388	1.833	0.0120234	0	0.372	0.00847214	ENST00000332351	0.0120234	FALSE
ENST00000452863	9	11	32413544	T	C	Deep Exon	0.225132	8.71097	0.411245	16.6		0.114732	0.00619183	1.303	0.0021049	0.01	0.11	0.0118869	ENST00000332351	0.0021049	FALSE
ENST00000452863	9	11	32413544	T	A	Deep Exon	0.215084	7.12125	0.296898	11.3		0.0280032	0.00666996	1.532	0.00458562	0.01	0.103	0.00118818	ENST00000332351	0.00458562	FALSE
ENST00000452863	9	11	32413545	G	T	Deep Exon	0.28279	7.7718	0.189401	28.4		0.167291	0.00824197	2.044	0.00685638	0.01	0.524	0.023766	ENST00000332351	0.00345878	FALSE
ENST00000452863	9	11	32413545	G	C	Deep Exon	0.407756	6.60949	0.193966	31.9		0.282258	0.010019	2.302	0.00938427	0.01	0.698	0.0305519	ENST00000332351	0.006561	FALSE
ENST00000452863	9	11	32413545	G	A	Deep Exon	0.203679	9.44259	0.323187	24.5		0.276155	0.00888546	1.741	0.00516349	0.01	0.617	0.0240802	ENST00000332351	0.00423355	FALSE
ENST00000452863	9	11	32413546	G	T	Deep Exon	0.244477	10.9676	0.420853	17.7	0.649123	0.0459916	0.00559309	2.548	0.0121961	0.01	0.242	0.00900799	ENST00000332351	0.0121961	FALSE
ENST00000452863	9	11	32413546	G	C	Deep Exon	0.252977	9.01274	0.335524	17.3	0.649123	0.177946	0.00557361	1.773	0.0061602	0.01	0.287	0.0186194	ENST00000332351	0.00269405	FALSE
ENST00000452863	9	11	32413546	G	A	Deep Exon	0.206769	8.11445	0.504709	9.9	0.649123	0.0793205	0.00558976	2.03	0.0253559	0.01	0.514	0.00694203	ENST00000332351	0.0253559	FALSE
ENST00000452863	9	11	32413547	G	T	Deep Exon	0.209965	8.309	0.41824	12.6		0.125977	0.00827041	0.618	0.003169	0.01	0.628	0.0127891	ENST00000332351	0.0022254	FALSE
ENST00000452863	9	11	32413547	G	C	Deep Exon	0.193444	6.47097	0.384941	16.6		0.0595898	0.00828669	2.018	0.00290583	0.01	0.628	0.00623751	ENST00000332351	0.00290583	FALSE
ENST00000452863	9	11	32413547	G	A	Deep Exon	0.180473	8.01672	0.415422	8.4		0.163758	0.0089141	1.227	0.00306779	0.02	0.765	0.011987	ENST00000332351	0.00154161	FALSE
ENST00000452863	9	11	32413548	T	G	Deep Exon	0.318024	7.25005	0.229119	51.9		0.191396	0.00624	2.407	0.0757652	0.03	0.298	0.044288	ENST00000332351	0.0757652	FALSE
ENST00000452863	9	11	32413548	T	C	Deep Exon	0.263043	5.79563	0.27738	43.8		0.203195	0.00627078	2.548	0.0567822	0.02	0.443	0.0351273	ENST00000332351	0.0567822	FALSE
ENST00000452863	9	11	32413548	T	A	Deep Exon	0.265647	6.50353	0.121583	46.4		0.227354	0.00665469	2.448	0.0550399	0.03	0.579	0.0327879	ENST00000332351	0.0550399	FALSE
ENST00000452863	9	11	32413549	C	T	Deep Exon	0.170158	11.4077	0.323907	55.5	0.877193	0.415351	0.00572488	2.274	0.127481	0.04	0.041	0.0663066	ENST00000332351	0.127481	FALSE
ENST00000452863	9	11	32413549	C	G	Deep Exon	0.203929	7.31515	0.312708	53		0.426192	0.00569528	2.437	0.0750803	0.03	0.267	0.0340601	ENST00000332351	0.0750803	FALSE
ENST00000452863	9	11	32413549	C	A	Deep Exon	0.316689	9.35855	0.295213	57.9		0.41587	0.00573639	2.13	0.132897	0.04	0.032	0.0732211	ENST00000332351	0.132897	FALSE
ENST00000452863	9	11	32413550	T	G	Deep Exon	0.353527	6.87617	0.197618	47.7		0.167356	0.00619268	2.181	0.0370319	0.01	0.384	0.0183058	ENST00000332351	0.0370319	FALSE
ENST00000452863	9	11	32413550	T	C	Deep Exon	0.382889	7.74707	0.289499	35		0.1559	0.00619186	1.965	0.0571788	0.02	0.276	0.0330659	ENST00000332351	0.0571788	FALSE
ENST00000452863	9	11	32413550	T	A	Deep Exon	0.411994	8.48734	0.713889	54.4		0.297628	0.00665469	1.124	0.0659348	0.02	0.597	0.0371178	ENST00000332351	0.0659348	FALSE
ENST00000452863	9	11	32413551	T	G	Deep Exon	0.186505	7.7456	0.298036	52		0.250068	0.00666303	1.677	0.0891631	0.04	0.295	0.0508842	ENST00000332351	0.0891631	FALSE
ENST00000452863	9	11	32413551	T	C	Deep Exon	0.335219	8.60865	0.327568	39.7		0.0505403	0.00619111	1.117	0.0342077	0.02	0.143	0.0212632	ENST00000332351	0.0342077	FALSE
ENST00000452863	9	11	32413551	T	A	Deep Exon	0.430229	10.657	0.268469	59.8		0.673348	0.0120073	3.352	0.329629	0.16	0.273	0.19297	ENST00000332351	0.329629	FALSE
ENST00000452863	9	11	32413552	C	T	Deep Exon	0.260942	9.52054	0.204027	56.8	0.684211	0.511475	0.00597911	2.174	0.135863	0.05	0.061	0.0929305	ENST00000332351	0.135863	FALSE
ENST00000452863	9	11	32413552	C	G	Deep Exon	0.185835	7.4801	0.456865	51.3	0.684211	0.287323	0.00567258	1.796	0.0422273	0.01	0.285	0.0324979	ENST00000332351	0.0422273	FALSE
ENST00000452863	9	11	32413552	C	A	Deep Exon	0.319908	10.3082	0.36041	59.7	0.684211	0.664827	0.00774851	2.685	0.148154	0.05	0.146	0.102954	ENST00000332351	0.148154	FALSE
ENST00000452863	9	11	32413553	A	T	Deep Exon	0.118194	8.56952	0.324548	9.4		0.0521313	0.00760867	1.421	0.0063718	0.01	0.079	0.0063718	ENST00000332351	0.0063718	FALSE
ENST00000452863	9	11	32413553	A	G	Deep Exon	0.235224	9.40821	0.216435	31.2		0.189342	0.0070703	2.18	0.024138	0.02	0.196	0.0203912	ENST00000332351	0.024138	FALSE
ENST00000452863	9	11	32413553	A	C	Deep Exon	0.335393	9.73779	0.44858	4.2		0.212469	0.00703275	1.879	0.00836021	0.01	0.137	0.0230846	ENST00000332351	0.000887236	FALSE
ENST00000452863	9	11	32413554	G	T	Deep Exon	0.237153	8.34312	0.795533	30.6		0.0882281	0.00617864	1.395	0.0098812	0.01	0.017	0.0098812	ENST00000332351	0.0098812	FALSE
ENST00000452863	9	11	32413554	G	C	Deep Exon	0.231601	8.9806	0.364342	12.9		0.0370276	0.00768805	1.531	0.00493795	0.01	0.264	0.0122822	ENST00000332351	0.000563696	FALSE
ENST00000452863	9	11	32413554	G	A	Deep Exon	0.204796	7.85114	0.202928	40.6	0.929825	0.132805	0.00622667	1.734	0.0250816	0.02	0.048	0.0250816	ENST00000332351	0.0250816	FALSE
ENST00000452863	9	11	32413555	G	T	Deep Exon	0.263815	7.83161	0.32015	0.6		0.0123503	0.0055758	1.767	0.00521451	0	0.257	0.00383699	ENST00000332351	0.00521451	FALSE
ENST00000452863	9	11	32413555	G	C	Deep Exon	0.278265	8.98557	0.315367	8.5		0.101437	0.00558974	1.417	0.00473154	0	0.226	0.00573677	ENST00000332351	0.00473154	FALSE
ENST00000452863	9	11	32413555	G	A	Deep Exon	0.193969	7.77649	0.644304	0.4	0.614035	0.0567723	0.00557755	2.003	0.00954568	0.01	0.215	0.00691587	ENST00000332351	0.00954568	FALSE
ENST00000452863	9	11	32413556	T	G	Deep Exon	0.299342	7.89319	0.476209	57		0.321454	0.00667623	2.46	0.0552597	0.02	0.578	0.0440314	ENST00000332351	0.0552597	FALSE
ENST00000452863	9	11	32413556	T	C	Deep Exon	0.166761	8.25827	0.367552	10.5		0.0371243	0.00619124	1.847	0.00671446	0.01	0.126	0.0275838	ENST00000332351	0.00123755	FALSE
ENST00000452863	9	11	32413556	T	A	Deep Exon	0.270526	7.50589	0.42354	6.1		0.060775	0.00667541	2.195	0.0115311	0.01	0.33	0.00733662	ENST00000332351	0.0115311	FALSE
ENST00000452863	9	11	32413557	G	T	Deep Exon	0.300285	6.50161	0.308655	2.7		0.0944685	0.00825092	1.741	0.00448585	0.01	0.628	0.0128958	ENST00000332351	0.00198862	FALSE
ENST00000452863	9	11	32413557	G	C	Deep Exon	0.259435	8.41726	0.515357	30		0.267227	0.0285618	2.413	0.0087865	0.01	0.586	0.0391085	ENST00000332351	0.00552071	FALSE
ENST00000452863	9	11	32413557	G	A	Deep Exon	0.232352	8.65009	0.208115	4.5		0.0312458	0.00831589	1.977	0.00488758	0.01	0.522	0.0203459	ENST00000332351	0.00112741	FALSE
ENST00000452863	9	11	32413558	G	T	Deep Exon	0.160331	6.91738	0.299132	2.9		0.0341791	0.00560499	2.498	0.0135556	0	0.222	0.00989872	ENST00000332351	0.0135556	FALSE
ENST00000452863	9	11	32413558	G	C	Deep Exon	0.106944	7.18572	0.443708	5		0.0335873	0.0055825	2.511	0.00829571	0.01	0.234	0.00625706	ENST00000332351	0.00829571	FALSE
ENST00000452863	9	11	32413558	G	A	Deep Exon	0.189267	7.31988	0.329629	23.9	0.666667	0.00756687	0.00560202	1.922	0.0186782	0.01	0.336	0.0146152	ENST00000332351	0.0186782	FALSE
ENST00000452863	9	11	32413559	T	G	Deep Exon	0.181181	6.13148	0.408845	25.4		0.185405	0.00670123	2.462	0.0629479	0.02	0.314	0.0386072	ENST00000332351	0.0629479	FALSE
ENST00000452863	9	11	32413559	T	C	Deep Exon	0.251373	7.42896	0.282945	10		0.0739224	0.00622662	1.605	0.0415486	0.02	0.509	0.0262413	ENST00000332351	0.0415486	FALSE
ENST00000452863	9	11	32413559	T	A	Deep Exon	0.269443	7.02826	0.305281	24.5		0.0711652	0.00912982	2.199	0.0489872	0.01	0.612	0.0280703	ENST00000332351	0.0489872	FALSE
ENST00000452863	9	11	32413560	C	T	Deep Exon	0.257294	10.6101	0.239766	14.4		0.125148	0.00618702	1.998	0.0308242	0.01	0.123	0.0308242	ENST00000332351	0.0308242	FALSE
ENST00000452863	9	11	32413560	C	G	Deep Exon	0.193348	6.95864	0.351502	33.4		0.199054	0.00666212	2.634	0.0884641	0.03	0.289	0.0827921	ENST00000332351	0.0884641	FALSE
ENST00000452863	9	11	32413560	C	A	Deep Exon	0.220476	10.4331	0.262998	37.2		0.19803	0.00666059	2.288	0.0419396	0.02	0.542	0.04013	ENST00000332351	0.0419396	FALSE
ENST00000452863	9	11	32413561	G	T	Deep Exon	0.211794	6.11522	0.287359	24.2	0.807018	0.0553065	0.00602525	2.086	0.0864667	0.01	0.112	0.0637977	ENST00000332351	0.0864667	FALSE
ENST00000452863	9	11	32413561	G	C	Deep Exon	0.193735	8.84255	0.521933	6.9	0.578947	0.217958	0.00557378	2.18	0.00274414	0.01	0.249	0.0145332	ENST00000332351	0.000918569	FALSE
ENST00000452863	9	11	32413561	G	A	Deep Exon	0.163242	10.2413	0.355537	31.8	0.649123	0.0188236	0.00558139	1.849	0.0305668	0.01	0.479	0.0296078	ENST00000332351	0.0305668	FALSE
ENST00000452863	9	11	32413562	G	T	Deep Exon	0.214577	6.85672	0.380706	7		0.0679292	0.0221375	2.026	0.00695085	0.01	0.633	0.00695085	ENST00000332351	0.00695085	FALSE
ENST00000452863	9	11	32413562	G	C	Deep Exon	0.208158	6.37331	0.0572738	12.2		0.0299795	0.0150302	1.381	0.0112175	0.01	0.582	0.00350701	ENST00000332351	0.0112175	FALSE
ENST00000452863	9	11	32413562	G	A	Deep Exon	0.192697	7.61061	0.356698	21.6		0.0262093	0.0085008	1.752	0.00502235	0.01	0.705	0.0175099	ENST00000332351	0.00277252	FALSE
ENST00000452863	9	11	32413563	A	T	Deep Exon	0.186877	9.14398	0	33		0.338364	0.00856819	2.5	0.00842851	0.02	0.268	0.0393019	ENST00000332351	0.00272716	FALSE
ENST00000452863	9	11	32413563	A	G	Deep Exon	0.37352	7.06105	0.29015	13.7		0.118337	0.00705664	1.445	0.00848007	0.01	0.237	0.00848007	ENST00000332351	0.00848007	FALSE
ENST00000452863	9	11	32413563	A	C	Deep Exon	0.101195	7.67206	0.170068	9		0.127316	0.0070554	1.066	0.0135241	0.01	0.236	0.0135241	ENST00000332351	0.0135241	FALSE
ENST00000452863	9	11	32413564	C	T	Deep Exon	0.231972	7.5565	0.37483	17	0.631579	0.0107366	0.0055543	1.416	0.0170064	0.01	0.251	0.0170064	ENST00000332351	0.0170064	FALSE
ENST00000452863	9	11	32413564	C	G	Deep Exon	0.352703	9.42297	0.309887	10	0.649123	0.04336	0.00556106	1.817	0.0113273	0.01	0.157	0.0113273	ENST00000332351	0.0113273	FALSE
ENST00000452863	9	11	32413564	C	A	Deep Exon	0.285642	7.3263	0.366753	8	0.649123	0.0860047	0.00556582	2.068	0.0368379	0.01	0.183	0.0245532	ENST00000332351	0.0368379	FALSE
ENST00000452863	9	11	32413565	C	T	Deep Exon	0.284833	8.48274	0.288416	12.2		0.11588	0.00618824	2.067	0.0436615	0.01	0.489	0.038915	ENST00000332351	0.0436615	FALSE
ENST00000452863	9	11	32413565	C	G	Deep Exon	0.223062	7.081	0.461148	34.5		0.103767	0.00667975	1.852	0.0191144	0.02	0.315	0.0191144	ENST00000332351	0.0191144	FALSE
ENST00000452863	9	11	32413565	C	A	Deep Exon	0.309742	9.34612	0.38607	50		0.25101	0.00665742	1.885	0.0425974	0.02	0.514	0.0425974	ENST00000332351	0.0425974	FALSE
ENST00000452863	9	11	32413566	G	T	Deep Exon	0.267852	6.63027	0.336758	18.8	0.736842	0.00760766	0.00699011	2.407	0.143742	0.04	0.091	0.0506306	ENST00000332351	0.143742	FALSE
ENST00000452863	9	11	32413566	G	C	Deep Exon	0.349132	7.83185	0.463243	12.7		0.0104296	0.00566508	1.286	0.017768	0.01	0.075	0.0152653	ENST00000332351	0.017768	FALSE
ENST00000452863	9	11	32413566	G	A	Deep Exon	0.223467	8.32232	0.279062	11.4		0.0589449	0.00567541	1.673	0.0568497	0.02	0.234	0.0378458	ENST00000332351	0.0568497	FALSE
ENST00000452863	9	11	32413567	G	T	Deep Exon	0.0738303	9.4832	0.511234	15.6	0.649123	0.118571	0.005615	2.007	0.0864286	0.03	0.199	0.0538804	ENST00000332351	0.0864286	FALSE
ENST00000452863	9	11	32413567	G	C	Deep Exon	0.351227	7.37195	0.319975	39.5	0.649123	0.155551	0.00561446	2.171	0.00978553	0.01	0.25	0.00619555	ENST00000332351	0.00978553	FALSE
ENST00000452863	9	11	32413567	G	A	Deep Exon	0.249932	7.51341	0.393636	36.3	0.649123	0.219455	0.00562723	1.75	0.0554222	0.02	0.255	0.0394025	ENST00000332351	0.0554222	FALSE
ENST00000452863	9	11	32413568	G	T	Deep Exon	0.300317	7.65015	0.391362	6.5		0.153865	0.00825486	2.061	0.0101768	0.02	0.651	0.0492856	ENST00000332351	0.0023623	FALSE
ENST00000452863	9	11	32413568	G	C	Deep Exon	0.218377	8.42126	0.420439	8.1		0.224428	0.00825391	1.511	0.00476438	0.01	0.634	0.0149209	ENST00000332351	0.00279033	FALSE
ENST00000452863	9	11	32413568	G	A	Deep Exon	0.216224	6.36419	0.440331	15.7		0.189315	0.00827922	1.51	0.00632441	0.01	0.526	0.0226057	ENST00000332351	0.00289336	FALSE
ENST00000452863	9	11	32413569	A	T	Deep Exon	0.201103	8.69231	0.579946	21.5		0.00101922	0.00563896	1.959	0.00610065	0.01	0.258	0.024995	ENST00000332351	0.000582725	FALSE
ENST00000452863	9	11	32413569	A	G	Deep Exon	0.266869	6.88846	0.247236	16.1		0.122237	0.00567748	1.699	0.0209222	0.01	0.24	0.0117801	ENST00000332351	0.0209222	FALSE
ENST00000452863	9	11	32413569	A	C	Deep Exon	0.242268	7.78764	0.402312	13.3		0.0964063	0.0056646	2.001	0.00640374	0.02	0.118	0.0256931	ENST00000332351	0.00489214	FALSE
ENST00000452863	9	11	32413570	G	T	Deep Exon	0.230194	8.84919	0.318133	29.9		0.131576	0.00565495	1.534	0.0525926	0.02	0.572	0.0261679	ENST00000332351	0.0525926	FALSE
ENST00000452863	9	11	32413570	G	C	Deep Exon	0.261522	6.75891	0.405457	30.6		0.0713393	0.00562984	1.988	0.020875	0.01	0.393	0.0144034	ENST00000332351	0.020875	FALSE
ENST00000452863	9	11	32413570	G	A	Deep Exon	0.165615	8.30596	0.291882	47.2	0.684211	0.0519171	0.005637	1.144	0.042863	0.02	0.197	0.0197948	ENST00000332351	0.042863	FALSE
ENST00000452863	9	11	32413571	A	T	Deep Exon	0.336193	8.83482	0.306518	15		0.0929599	0.00726756	2.041	0.00468618	0	0.394	0.0142115	ENST00000332351	0.00269367	FALSE
ENST00000452863	9	11	32413571	A	G	Deep Exon	0.263527	6.65147	0.562933	11.2		0.0137871	0.00708995	1.356	0.00881606	0.01	0.238	0.00131881	ENST00000332351	0.00881606	FALSE
ENST00000452863	9	11	32413571	A	C	Deep Exon	0.129247	11.308	0.368709	8.2		0.0459117	0.00709645	1.56	0.0247343	0.02	0.611	0.0122754	ENST00000332351	0.0247343	FALSE
ENST00000452863	9	11	32413572	A	T	Deep Exon	0.225705	6.18473	0.29335	16.6		0.16495	0.00703331	2.234	0.00802064	0.02	0.248	0.0278543	ENST00000332351	0.00239627	FALSE
ENST00000452863	9	11	32413572	A	G	Deep Exon	0.163154	9.58075	0.344925	12		0.0544823	0.00705622	2.02	0.00186306	0.01	0.27	2.18056e-05	ENST00000332351	0.00186306	FALSE
ENST00000452863	9	11	32413572	A	C	Deep Exon	0.188949	7.71902	0.290381	13.6		0.0850416	0.00709645	2.038	0.0121222	0.01	0.612	0.0103119	ENST00000332351	0.0121222	FALSE
ENST00000452863	9	11	32413573	C	T	Deep Exon	0.206405	7.01423	0.364094	28.7	0.649123	0.0269249	0.00562876	1.78	0.00870973	0.01	0.149	0.00870973	ENST00000332351	0.00870973	FALSE
ENST00000452863	9	11	32413573	C	G	Deep Exon	0.181567	8.38276	0.356947	7.1		0.152216	0.00562759	1.47	0.00526696	0.01	0.149	0.0257596	ENST00000332351	0.00469618	FALSE
ENST00000452863	9	11	32413573	C	A	Deep Exon	0.200259	8.57325	0.499047	35.9		0.101987	0.00562876	0.977	0.0159031	0.02	0.307	0.0159031	ENST00000332351	0.0159031	FALSE
ENST00000452863	9	11	32413574	T	G	Deep Exon	0.169013	6.91043	0.331105	9		0.0930427	0.0056415	1.582	0.00882405	0.01	0.159	0.00508147	ENST00000332351	0.00882405	FALSE
ENST00000452863	9	11	32413574	T	C	Deep Exon	0.248784	8.3033	0.237029	7.7		0.0675095	0.00569251	2.155	0.0657305	0.02	0.284	0.0374514	ENST00000332351	0.0657305	FALSE
ENST00000452863	9	11	32413574	T	A	Deep Exon	0.250028	7.6209	0.292304	12.3		0.0025822	0.00566869	2.26	0.00776011	0.01	0.159	0.00776011	ENST00000332351	0.00776011	FALSE
ENST00000452863	9	11	32413575	T	G	Deep Exon	0.162209	8.35331	0.294445	17		0.0318079	0.00618969	0.713	0.00361967	0.01	0.278	0.00476485	ENST00000332351	0.00361967	FALSE
ENST00000452863	9	11	32413575	T	C	Deep Exon	0.24793	7.42755	0.407895	9		0.024126	0.00621485	1.702	0.00565225	0.01	0.187	0.0178604	ENST00000332351	0.000361594	FALSE
ENST00000452863	9	11	32413575	T	A	Deep Exon	0.231518	8.92225	0.347788	53.8		0.353699	0.00654276	3.349	0.194795	0.13	0.196	0.121663	ENST00000332351	0.194795	FALSE
ENST00000452863	9	11	32413576	T	G	Deep Exon	0.288826	6.44644	0.212314	3.7	0.649123	0.0906944	0.00558605	1.919	0.00215258	0.01	0.177	0.0145649	ENST00000332351	0.00215258	FALSE
ENST00000452863	9	11	32413576	T	C	Deep Exon	0.218014	8.35145	0.362972	30.5	0.614035	0.343716	0.00558496	1.76	0.011682	0.02	0.596	0.0591405	ENST00000332351	0.00914373	FALSE
ENST00000452863	9	11	32413576	T	A	Deep Exon	0.310164	9.23625	0.354205	56.1	0.947368	0.461611	0.00731702	2.121	0.11649	0.04	0.32	0.0828496	ENST00000332351	0.11649	FALSE
ENST00000452863	9	11	32413577	C	T	Deep Exon	0.263504	8.49303	0.413984	27.9		0.20208	0.0062033	1.679	0.0585104	0.05	0.599	0.0360315	ENST00000332351	0.0585104	FALSE
ENST00000452863	9	11	32413577	C	G	Deep Exon	0.229768	6.13295	0.170644	16.6		0.265713	0.00621739	1.931	0.0815855	0.05	0.685	0.0395196	ENST00000332351	0.0815855	FALSE
ENST00000452863	9	11	32413577	C	A	Deep Exon	0.229608	7.74365	0.203526	53.7		0.36509	0.00625883	2.446	0.111188	0.07	0.373	0.0671735	ENST00000332351	0.111188	FALSE
ENST00000452863	9	11	32413578	G	T	Deep Exon	0.275215	9.14109	0.737124	33.2	0.736842	0.222431	0.0056817	2.37	0.121545	0.06	0.127	0.0797289	ENST00000332351	0.121545	FALSE
ENST00000452863	9	11	32413578	G	C	Deep Exon	0.186629	11.9409	0.429192	59.6		0.461438	0.0057564	2.689	0.286542	0.13	0.035	0.174274	ENST00000332351	0.286542	FALSE
ENST00000452863	9	11	32413578	G	A	Deep Exon	0.181285	7.61574	0.266406	43.6		0.350022	0.00630591	3.349	0.230405	0.18	0.098	0.15315	ENST00000332351	0.230405	FALSE
ENST00000452863	9	11	32413579	C	T	Deep Exon	0.128987	7.72647	0.330405	19.4	0.701754	0.0901573	0.0056425	1.792	0.00282568	0.01	0.182	0.0160122	ENST00000332351	0.00345755	FALSE
ENST00000452863	9	11	32413579	C	G	Deep Exon	0.27149	8.95875	0.379722	11.1		0.0605543	0.00564316	1.641	0.00501826	0	0.251	0.00774902	ENST00000332351	0.00501826	FALSE
ENST00000452863	9	11	32413579	C	A	Deep Exon	0.371893	9.57674	0.456969	1.5		0.139132	0.00564268	2.238	0.00612852	0.01	0.251	0.0334962	ENST00000332351	0.00612852	FALSE
ENST00000452863	9	11	32413580	T	G	Deep Exon	0.261909	7.87648	0.316428	9.5		0.0399815	0.0062058	0.937	0.00264051	0.01	0.297	0.0136294	ENST00000332351	0.00264051	FALSE
ENST00000452863	9	11	32413580	T	C	Deep Exon	0.265489	8.60362	0.554436	33		0.338865	0.00624137	2.367	0.0135798	0.02	0.258	0.0708249	ENST00000332351	0.0122856	FALSE
ENST00000452863	9	11	32413580	T	A	Deep Exon	0.266989	7.75708	0.375407	8.7		0.0559975	0.0062084	1.965	0.00502276	0.01	0.182	0.0401213	ENST00000332351	0.00452776	FALSE
ENST00000452863	9	11	32413581	G	T	Deep Exon	0.276055	8.38822	0.503747	54.3		0.455633	0.00854876	1.98	0.0859884	0.01	0.418	0.0537034	ENST00000332351	0.0859884	FALSE
ENST00000452863	9	11	32413581	G	C	Deep Exon	0.243933	7.61905	0.485534	21		0.130766	0.00723507	1.377	0.00712526	0.01	0.309	0.00442392	ENST00000332351	0.00712526	FALSE
ENST00000452863	9	11	32413581	G	A	Deep Exon	0.258123	10.7226	0.341581	57.4		0.710533	0.0057631	3.37	0.31715	0.23	0.174	0.218169	ENST00000332351	0.31715	FALSE
ENST00000452863	9	11	32413582	A	T	Deep Exon	0.0503229	9.49892	0.426272	25.8		0.204342	0.00563754	3.287	0.0533076	0.07	0.251	0.0172238	ENST00000332351	0.0533076	FALSE
ENST00000452863	9	11	32413582	A	G	Deep Exon	0.112551	8.30979	1.00167	25.2	0.736842	0.146761	0.00563706	1.782	0.00591797	0.01	0.251	0.0261323	ENST00000332351	3.58298e-05	FALSE
ENST00000452863	9	11	32413582	A	C	Deep Exon	0.286612	6.70918	0.202395	8.6		0.109084	0.00563706	1.131	0.00293207	0.01	0.251	0.0126171	ENST00000332351	0.00139442	FALSE
ENST00000452863	9	11	32413583	C	T	Deep Exon	0.207825	8.5653	0.427894	8.7		0.0688723	0.00621076	1.669	0.00107035	0.01	0.277	0.00256085	ENST00000332351	0.00256085	FALSE
ENST00000452863	9	11	32413583	C	G	Deep Exon	0.247774	8.05093	0.453231	17.7		0.240664	0.00667477	1.623	0.0048281	0.02	0.218	0.0229617	ENST00000332351	0.00122828	FALSE
ENST00000452863	9	11	32413583	C	A	Deep Exon	0.289333	14.2033	0.436463	18.3		0.0484141	0.00668375	1.92	0.0464772	0.07	0.41	0.0464772	ENST00000332351	0.0464772	FALSE
ENST00000452863	9	11	32413584	A	T	Deep Exon	0.26167	7.93915	0.193691	32.7		0.214203	0.00728546	2.462	0.0639378	0.01	0.185	0.0454135	ENST00000332351	0.0639378	FALSE
ENST00000452863	9	11	32413584	A	G	Deep Exon	0.31024	6.07796	0.476791	36.3		0.402126	0.00758778	2.011	0.0150407	0.03	0.618	0.0658135	ENST00000332351	0.0043907	FALSE
ENST00000452863	9	11	32413584	A	C	Deep Exon	0.122405	7.99225	0.624227	13.3		0.0945548	0.0132508	1.575	0.00806856	0.01	0.451	0.0233105	ENST00000332351	0.00357535	FALSE
ENST00000452863	9	11	32413585	A	T	Deep Exon	0.197992	7.34013	0.305932	0.5	0.649123	0.048032	0.00589372	1.106	0.0048448	0	0.663	0.0048448	ENST00000332351	0.0048448	FALSE
ENST00000452863	9	11	32413585	A	G	Deep Exon	0.121738	7.27788	0	17.1	0.649123	0.200603	0.00562174	1.721	0.00778764	0.02	0.319	0.0250907	ENST00000332351	0.00507973	FALSE
ENST00000452863	9	11	32413585	A	C	Deep Exon	0.203537	9.90148	0.556947	7	0.649123	0.354311	0.00562126	2.199	0.0137126	0.01	0.305	0.0406297	ENST00000332351	0.0137126	FALSE
ENST00000452863	9	11	32413586	G	T	Deep Exon	0.171117	7.96721	0.354189	16.9		0.0685705	0.0056818	1.799	0.00185448	0	0.099	0.00185448	ENST00000332351	0.00185448	FALSE
ENST00000452863	9	11	32413586	G	C	Deep Exon	0.252667	7.40038	0.415377	2.4		0.0858824	0.00569673	1.602	0.0095436	0	0.109	0.0095436	ENST00000332351	0.0095436	FALSE
ENST00000452863	9	11	32413586	G	A	Deep Exon	0.171255	10.076	0.330876	31.6		0.149943	0.00567899	1.551	0.0075447	0.02	0.148	0.00726163	ENST00000332351	0.0075447	FALSE
ENST00000452863	9	11	32413587	T	G	Deep Exon	0.226719	7.33213	0.443781	8.2		0.0154652	0.00653659	1.253	0.00511783	0.01	0.879	0.0162485	ENST00000332351	0.00475341	FALSE
ENST00000452863	9	11	32413587	T	C	Deep Exon	0.376374	6.49323	0.344777	20.8		0.0578556	0.0067082	1.246	0.00690567	0.01	0.597	0.0207658	ENST00000332351	0.00680948	FALSE
ENST00000452863	9	11	32413587	T	A	Deep Exon	0.165811	7.95662	1.53933	24.6		0.11422	0.0100134	1.558	0.0125503	0.01	0.279	0.0125503	ENST00000332351	0.0125503	FALSE
ENST00000452863	9	11	32413588	T	G	Deep Exon	0.230038	5.93905	0.388981	5.6		0.0741858	0.00568274	1.74	0.00380689	0.01	0.104	0.0181431	ENST00000332351	0.00361625	FALSE
ENST00000452863	9	11	32413588	T	C	Deep Exon	0.243979	6.34342	0.53636	10.4	0.666667	0.169861	0.00645765	1.633	0.00542206	0.02	0.499	0.0112123	ENST00000332351	0.000363095	FALSE
ENST00000452863	9	11	32413588	T	A	Deep Exon	0.185357	7.20416	0.386954	26.5		0.109018	0.0056964	1.956	0.00336826	0.01	0.144	0.00484627	ENST00000332351	0.00391215	FALSE
ENST00000452863	9	11	32413589	T	G	Deep Exon	-0.0334896	5.37418	0.337998	32		0.312876	0.00653197	2.477	0.0207971	0.04	0.167	0.044106	ENST00000332351	0.0207971	FALSE
ENST00000452863	9	11	32413589	T	C	Deep Exon	0.297598	6.65999	0.347	2.8		0.0842958	0.00623647	0.905	0.0729695	0.03	0.495	0.0489287	ENST00000332351	0.0729695	FALSE
ENST00000452863	9	11	32413589	T	A	Deep Exon	0.0168156	7.43934	0.32627	16.5		0.0521267	0.00671111	1.816	0.00214481	0.01	0.205	0.00597924	ENST00000332351	0.00407386	FALSE
ENST00000452863	9	11	32413590	T	G	Deep Exon	-0.00528489	6.14651	0.307604	28.6		0.167559	0.00566161	2.18	0.0106042	0.01	0.152	0.0184444	ENST00000332351	0.0106042	FALSE
ENST00000452863	9	11	32413590	T	C	Deep Exon	0.232247	7.82578	0.246015	31.1		0.387618	0.00568566	2.101	0.0143702	0.02	0.412	0.0641307	ENST00000332351	0.01226	FALSE
ENST00000452863	9	11	32413590	T	A	Deep Exon	0.0775061	6.69127	0.375112	23.8		0.086854	0.00566655	3.337	0.0372137	0.06	0.49	0.0322314	ENST00000332351	0.0372137	FALSE
ENST00000452863	9	11	32413591	A	T	Deep Exon	0.0630422	6.85929	0.40829	36.9		0.396698	0.00568283	3.251	0.0113815	0.03	0.1	0.0276368	ENST00000332351	0.0113815	FALSE
ENST00000452863	9	11	32413591	A	G	Deep Exon	0.0343786	7.06734	0.502705	32	0.666667	0.331141	0.0056474	2.15	0.00735497	0.02	0.214	0.0181009	ENST00000332351	0.00470004	FALSE
ENST00000452863	9	11	32413591	A	C	Deep Exon	-0.0194499	6.79967	0.333863	38.4		0.651648	0.0056496	2.426	0.0183405	0.05	0.344	0.0774051	ENST00000332351	0.00132537	FALSE
ENST00000452863	9	11	32413592	C	T	Deep Exon	0.183864	7.51451	0.332326	0.4		0.027496	0.00628864	1.774	0.0100756	0.01	0.358	0.0100756	ENST00000332351	0.0100756	FALSE
ENST00000452863	9	11	32413592	C	G	Deep Exon	0.167392	7.91104	0.343353	10		0.06837	0.00620404	1.56	0.00171626	0	0.185	0.0067727	ENST00000332351	0.0005065	FALSE
ENST00000452863	9	11	32413592	C	A	Deep Exon	0.316636	12.1886	0.280125	18.6		0.168608	0.00666667	2.745	0.0102903	0.01	0.328	0.0102903	ENST00000332351	0.0102903	FALSE
ENST00000452863	9	11	32413593	A	T	Deep Exon	0.298407	8.49183	0.388816	9.2		0.220915	0.00999686	1.192	0.0161957	0.01	0.303	0.02227	ENST00000332351	0.0161957	FALSE
ENST00000452863	9	11	32413593	A	G	Deep Exon	0.186729	7.75471	0.203692	18.9		0.314913	0.00713099	2.109	0.0135632	0.02	0.407	0.054917	ENST00000332351	0.000931721	FALSE
ENST00000452863	9	11	32413593	A	C	Deep Exon	0.19817	10.6704	2.67826	58		0.177022	0.0223649	2.576	0.179563	0.1	0.51	0.179563	ENST00000332351	0.179563	FALSE
ENST00000452863	9	11	32413594	C	T	Deep Exon	0.283801	9.29501	0.264787	39.3	0.649123	0.0683639	0.00623826	0.979	0.0849015	0.05	0.296	0.0345547	ENST00000332351	0.0849015	FALSE
ENST00000452863	9	11	32413594	C	G	Deep Exon	0.274943	7.7062	0.294392	23.6		0.084346	0.00566004	1.171	0.0395125	0.03	0.254	0.0146527	ENST00000332351	0.0395125	FALSE
ENST00000452863	9	11	32413594	C	A	Deep Exon	0.215971	12.2083	0.370626	44.7		0.153478	0.00566731	1.845	0.0773039	0.08	0.356	0.035488	ENST00000332351	0.0773039	FALSE
ENST00000452863	9	11	32413595	T	G	Deep Exon	0.213675	8.21185	0.327649	8.7		0.044576	0.00699165	1.668	0.00845764	0.02	0.67	0.00845764	ENST00000332351	0.00845764	FALSE
ENST00000452863	9	11	32413595	T	C	Deep Exon	0.19577	8.35283	0.361035	14.5		0.250878	0.00699084	2.145	0.0105506	0.02	0.648	0.0509889	ENST00000332351	0.00176091	FALSE
ENST00000452863	9	11	32413595	T	A	Deep Exon	0.215631	7.75812	0.405678	33.9		0.0107061	0.00628897	1.934	0.00592844	0.02	0.263	0.0177056	ENST00000332351	0.00592844	FALSE
ENST00000452863	9	11	32413596	G	T	Deep Exon	0.219263	7.56718	0.331321	26.1		0.0298164	0.00593803	1.317	0.00117001	0	0.193	0.0100476	ENST00000332351	0.00117001	FALSE
ENST00000452863	9	11	32413596	G	C	Deep Exon	0.266202	8.11759	0.410049	4.4		0.16103	0.0056744	2.06	0.0078001	0.01	0.508	0.0406922	ENST00000332351	0.000106825	FALSE
ENST00000452863	9	11	32413596	G	A	Deep Exon	0.35634	16.7337	0.189979	56.1		0.462248	0.00571011	3.352	0.285646	0.25	0.145	0.239876	ENST00000332351	0.285646	FALSE
ENST00000452863	9	11	32413597	G	T	Deep Exon	0.317625	11.1653	0.398565	48.6		0.33741	0.00569167	1.601	0.0640554	0.05	0.234	0.0567017	ENST00000332351	0.0640554	FALSE
ENST00000452863	9	11	32413597	G	C	Deep Exon	0.230935	7.66532	0.42686	22.9		0.0368326	0.00567065	1.352	0.0241968	0.03	0.268	0.0241968	ENST00000332351	0.0241968	FALSE
ENST00000452863	9	11	32413597	G	A	Deep Exon	0.282636	10.5047	0.785523	54.3	0.807018	0.352943	0.00567065	1.391	0.0700813	0.07	0.278	0.0646963	ENST00000332351	0.0700813	FALSE
ENST00000452863	9	11	32413598	A	T	Deep Exon	0.224004	8.45789	0.315608	0.9		0.111308	0.00709869	2.054	0.01653	0	0.288	0.00903469	ENST00000332351	0.01653	FALSE
ENST00000452863	9	11	32413598	A	G	Deep Exon	0.246544	8.74	0.309674	18.4		0.0101816	0.00709869	0.79	1.4804e-05	0.01	0.288	0.00315589	ENST00000332351	0.00315589	FALSE
ENST00000452863	9	11	32413598	A	C	Deep Exon	0.252539	6.90171	0.393388	13.6		0.00993275	0.00709683	1.933	0.0182804	0.02	0.206	0.00643289	ENST00000332351	0.0182804	FALSE
ENST00000452863	9	11	32413599	A	T	Deep Exon	0.157407	9.04039	0.336206	1.6		0.0425983	0.00709869	2.703	0.00756354	0.01	0.207	0.0130242	ENST00000332351	0.00756354	FALSE
ENST00000452863	9	11	32413599	A	G	Deep Exon	0.202659	7.53514	0.263996	24.6		0.15546	0.00709952	1.32	0.0043115	0.01	0.205	0.0148827	ENST00000332351	1.49892e-05	FALSE
ENST00000452863	9	11	32413599	A	C	Deep Exon	0.22311	6.7867	0.338299	25.8		0.104316	0.00708483	2.377	0.00734232	0.01	0.208	0.00734232	ENST00000332351	0.00734232	FALSE
ENST00000452863	9	11	32413600	T	G	Deep Exon	0.34702	8.00644	0.314077	40	0.614035	0.021597	0.00562635	1.701	0.0109573	0.01	0.155	0.0109573	ENST00000332351	0.0109573	FALSE
ENST00000452863	9	11	32413600	T	C	Deep Exon	0.225667	7.9735	0.313017	18.8	0.614035	0.177302	0.00559522	2.069	0.0126143	0.01	0.535	0.049315	ENST00000332351	0.000385214	FALSE
ENST00000452863	9	11	32413600	T	A	Deep Exon	0.28229	9.42036	0.475312	23.5	0.649123	0.0318271	0.00562635	1.833	0.0499628	0.02	0.326	0.0499628	ENST00000332351	0.0499628	FALSE
ENST00000452863	9	11	32413601	G	T	Exon Near Junction	0.207725	7.92093	0.46202	16.2		0.0610788	0.00822623	2.094	0.0123902	0.03	0.735	0.00400102	ENST00000332351	0.0123902	FALSE
ENST00000452863	9	11	32413601	G	C	Exon Near Junction	0.163831	6.97222	0.328087	4.6		0.260265	0.00818184	2.586	0.01185	0.01	0.664	0.0515462	ENST00000332351	0.000134667	FALSE
ENST00000452863	9	11	32413601	G	A	Exon Near Junction	0.224459	8.48314	0.723547	29.6		0.121757	0.00829094	1.896	0.0297758	0.05	0.604	0.0190418	ENST00000332351	0.0297758	FALSE
ENST00000452863	9	11	32413602	G	T	Exon Near Junction	0.203654	8.40166	0.32655	7.6		0.0268112	0.00623443	1.526	0.00249863	0.01	0.228	0.0121182	ENST00000332351	0.000123807	FALSE
ENST00000452863	9	11	32413602	G	C	Exon Near Junction	0.244691	5.48145	0.129534	1.5		0.0137393	0.0062226	1.811	0.00484554	0.01	0.204	0.0285824	ENST00000332351	0.00484554	FALSE
ENST00000452863	9	11	32413602	G	A	Exon Near Junction	0.244439	6.97551	0.438502	20.4		0.0806516	0.00626502	1.324	0.04867	0.03	0.485	0.04867	ENST00000332351	0.04867	FALSE
ENST00000452863	9	11	32413603	T	G	Exon Near Junction	0.29643	6.83836	0.349539	18.5		0.125626	0.00566628	1.608	0.0140384	0.01	0.155	0.0140384	ENST00000332351	0.0140384	FALSE
ENST00000452863	9	11	32413603	T	C	Exon Near Junction	0.294444	7.35498	0.224764	23.9	0.649123	0.280915	0.00566101	0.919	0.0141441	0.02	0.219	0.0479977	ENST00000332351	0.0141441	FALSE
ENST00000452863	9	11	32413603	T	A	Exon Near Junction	0.228353	8.79334	0.407388	14.1		0.0089188	0.00567119	1.568	0.0871709	0.05	0.246	0.0871709	ENST00000332351	0.0871709	FALSE
ENST00000452863	9	11	32413604	T	G	Exon Near Junction	0.155782	7.50128	0.466677	18.5		0.165814	0.00672221	0.701	0.00441116	0.01	0.327	0.0196797	ENST00000332351	0.00028709	FALSE
ENST00000452863	9	11	32413604	T	C	Exon Near Junction	0.218672	6.84768	0.807297	15.6		0.0932043	0.0102616	1.178	0.026845	0.03	0.261	0.0176125	ENST00000332351	0.026845	FALSE
ENST00000452863	9	11	32413604	T	A	Exon Near Junction	0.230236	8.33948	0.454078	16.1		0.101758	0.00672589	1.127	0.0381835	0.05	0.289	0.0381835	ENST00000332351	0.0381835	FALSE
ENST00000452863	9	11	32413605	T	G	Exon Near Junction	0.199562	9.58173	0.234274	15.9		0.035077	0.0220778	1.177	0.0200725	0.03	0.675	0.0200725	ENST00000332351	0.0200725	FALSE
ENST00000452863	9	11	32413605	T	C	Exon Near Junction	0.149219	8.96333	0.16365	19.7		0.119619	0.0216396	1.732	0.0101981	0.02	0.718	0.0274647	ENST00000332351	4.6859e-05	FALSE
ENST00000452863	9	11	32413605	T	A	Exon Near Junction	0.314775	10.2433	0.396597	3.3		0.374101	0.0438187	3.329	0.0961422	0.18	0.809	0.0830932	ENST00000332351	0.0961422	FALSE
ENST00000452863	9	11	32413606	C	T	Exon Near Junction	0.220989	11.2948	0.420226	48.2	0.666667	0.296502	0.00588473	2.083	0.109281	0.07	0.498	0.0545871	ENST00000332351	0.109281	FALSE
ENST00000452863	9	11	32413606	C	G	Exon Near Junction	0.241664	8.33885	0.512687	11.5	0.631579	0.116774	0.00573871	0.944	0.0242766	0.03	0.115	0.0240782	ENST00000332351	0.0242766	FALSE
ENST00000452863	9	11	32413606	C	A	Exon Near Junction	0.24847	14.857	0.359646	40.7	0.666667	0.343629	0.00585398	2.503	0.0996699	0.07	0.137	0.0771159	ENST00000332351	0.0996699	FALSE
ENST00000452863	9	11	32413607	A	T	Exon Near Junction	0.253559	9.03642	0.121655	19		0.00377158	0.380396	1.499	0.00625658	0.01	0.599	0.0137668	ENST00000332351	0.0137668	FALSE
ENST00000452863	9	11	32413607	A	G	Exon Near Junction	0.235242	9.21005	0.366362	16.7		0.174007	0.0370055	1.029	0.0129688	0.01	0.717	0.0474811	ENST00000332351	0.00112873	FALSE
ENST00000452863	9	11	32413607	A	C	Exon Near Junction	0.222464	6.98524	0.318747	34		0.117929	0.033062	2.097	0.0445352	0.03	0.799	0.0353757	ENST00000332351	0.0445352	FALSE
ENST00000452863	9	11	32413608	C	T	Exon Near Junction	0.251903	6.86834	0.43525	13.9		0.581926	0.0163882	2.047	0.0070675	0.01	0.582	0.0404736	ENST00000332351	0.000943268	FALSE
ENST00000452863	9	11	32413608	C	G	Exon Near Junction	0.231453	8.34676	0.361078	4.3		0.00449648	0.00702484	1.8	0.0131564	0.02	0.284	0.011802	ENST00000332351	0.0131564	FALSE
ENST00000452863	9	11	32413608	C	A	Exon Near Junction	0.297631	19.9256	0.361691	12.1		0.550304	0.00741382	1.876	0.0201769	0.04	0.311	0.0201769	ENST00000332351	0.0201769	FALSE
ENST00000452863	9	11	32413609	A	T	Exon Near Junction	0.28033	9.37003	0.501362	38.1	0.736842	0.668915	0.00649111	1.893	0.181101	0.09	0.274	0.0972297	ENST00000332351	0.181101	FALSE
ENST00000452863	9	11	32413609	A	G	Exon Near Junction	0.164779	9.99522	0.374073	39.6	0.736842	0.16837	0.00896815	1.135	0.116858	0.07	0.228	0.0868009	ENST00000332351	0.116858	FALSE
ENST00000452863	9	11	32413609	A	C	Exon Near Junction	0.298716	9.67242	0.37941	43.8	0.736842	0.742647	0.00821519	2.485	0.212032	0.1	0.121	0.179787	ENST00000332351	0.212032	FALSE
ENST00000452863	9	11	32413610	C	T	Exon Near Junction	0.390941	15.8249	0.716272	39.8		0.506405	0.992381	1.653	0.224304	0.16	0.813	0.183383	ENST00000332351	0.224304	FALSE
ENST00000452863	9	11	32413610	C	G	Exon Near Junction	0.482031	47.6476	3.70338	47.4		1.09108	0.0115654	2.574	0.546669	0.42	0.682	0.546669	ENST00000332351	0.546669	TRUE
ENST00000452863	9	11	32413610	C	A	Exon Near Junction	0.579681	66.6699	6.94246	46.2		1.43984	0.0183513	2.565	0.73447	0.59	0.725	0.73447	ENST00000332351	0.73447	TRUE
ENST00000452863	9	11	32413611	C	T	Essential Splice	0.393391	63.5945	15.0449		0.998911	2.47429	0.984984	3.32	0.940078	0.83	0.973	0.940078	ENST00000332351	0.940078	TRUE
ENST00000452863	9	11	32413611	C	G	Essential Splice	0.293496	42.9129	35.8226		0.998911	1.55646	0.0181786	3.24	0.938639	0.83	0.967	0.938639	ENST00000332351	0.938639	TRUE
ENST00000452863	9	11	32413611	C	A	Essential Splice	0.207755	49.0569	27.4587		0.993464	2.11143	0.983749	3.318	0.939946	0.83	0.968	0.939946	ENST00000332351	0.939946	TRUE
ENST00000452863	9	11	32413612	T	G	Essential Splice	0.218059	67.4614	11.8341		0.998911	2.47244	0.980332	3.342	0.939682	0.83	0.968	0.939682	ENST00000332351	0.939682	TRUE
ENST00000452863	9	11	32413612	T	C	Essential Splice	0.235791	70.6708	6.44306		0.993464	2.70164	0.981472	3.233	0.939729	0.83	0.973	0.939729	ENST00000332351	0.939729	TRUE
ENST00000452863	9	11	32413612	T	A	Essential Splice	0.179343	69.8758	8.33184		0.933551	2.41487	0.0218324	3.3	0.939827	0.83	0.924	0.939827	ENST00000332351	0.939827	TRUE
ENST00000452863	9	11	32413613	A	T	Intron Near Junction	0.396863	36.249	3.82409		0.879032	1.24795	0.0150612	2.7	0.597414	0.47	0.986	0.597414	ENST00000332351	0.597414	TRUE
ENST00000452863	9	11	32413613	A	G	Intron Near Junction	0.302825	8.05558	0.381186		0.282258	0.0217378	0.82636	2.173	0.0108865	0.02	0.981	0.0108865	ENST00000332351	0.0108865	FALSE
ENST00000452863	9	11	32413613	A	C	Intron Near Junction	0.502549	61.4386	12.7754		0.991935	2.6954	0.0105235	3.073	0.907577	0.79	0.956779	0.907577	ENST00000332351	0.907577	TRUE
ENST00000452863	9	11	32413614	A	T	Intron Near Junction	0.164815	11.7491	0.359392		0.157258	0.0430224	0.00618888	1.924	0.0344146	0.02	0.156	0.0213822	ENST00000332351	0.0344146	FALSE
ENST00000452863	9	11	32413614	A	G	Intron Near Junction	0.206566	8.41736	0.42689		0.145161	0.127631	0.00702835	1.906	0.00801217	0.01	0.681	0.0207053	ENST00000332351	0.00801217	FALSE
ENST00000452863	9	11	32413614	A	C	Intron Near Junction	0.0844434	7.49323	0.433607		0.197581	0.04832	0.00848566	2.075	0.0644277	0.02	0.817	0.0397843	ENST00000332351	0.0644277	FALSE
ENST00000452863	9	11	32413615	A	T	Intron Near Junction	0.296279	9.82201	0.695227		0.395161	0.984416	0.00956312	2.823	0.19528	0.07	0.387	0.140079	ENST00000332351	0.19528	FALSE
ENST00000452863	9	11	32413615	A	G	Intron Near Junction	0.313114	9.99821	0.296956		0.395161	0.184551	0.715189	2.489	0.0791239	0.03	0.716	0.0517235	ENST00000332351	0.0791239	FALSE
ENST00000452863	9	11	32413615	A	C	Intron Near Junction	0.358539	74.9492	1.28015		0.931452	2.22417	0.992859	2.936	0.858873	0.72	0.98	0.858873	ENST00000332351	0.858873	TRUE
ENST00000452863	9	11	32413616	T	G	Intron Near Junction	0.219274	11.9794	0.434087		0.141129	0.910466	0.0104392	2.644	0.0130255	0.01	0.458	0.0625585	ENST00000332351	5.19926e-05	FALSE
ENST00000452863	9	11	32413616	T	C	Intron Near Junction	0.224254	8.26878	0.658709		0.157258	0.40201	0.00606543	1.744	0.00886441	0.01	0.177	0.00886441	ENST00000332351	0.00886441	FALSE
ENST00000452863	9	11	32413616	T	A	Intron Near Junction	0.283106	12.5003	0.43598		0.141129	0.894544	0.00806223	2.92	0.0190778	0.02	0.287	0.0968913	ENST00000332351	9.26094e-05	FALSE
ENST00000452863	9	11	32413617	G	T	Intron Near Junction	0.270983	9.56471	0.346832		0.395161	0.543005	0.00691027	2.415	0.0587775	0.06	0.21	0.0474684	ENST00000332351	0.0587775	FALSE
ENST00000452863	9	11	32413617	G	C	Intron Near Junction	0.248231	8.46869	0.4558		0.241935	0.536148	0.00689063	2.513	0.0320686	0.07	0.385	0.0210128	ENST00000332351	0.0320686	FALSE
ENST00000452863	9	11	32413617	G	A	Intron Near Junction	0.232378	9.73839	0.399046		0.201613	0.303117	0.0134522	1.825	0.00957894	0	0.294	0.0226896	ENST00000332351	0.00097613	FALSE
ENST00000452863	9	11	32413618	G	T	Intron Near Junction	0.289909	8.57086	0.349643		0.395161	0.617256	0.00690306	2.388	0.0993382	0.11	0.277	0.0871927	ENST00000332351	0.0993382	FALSE
ENST00000452863	9	11	32413618	G	C	Intron Near Junction	0.267263	12.0236	0.475141		0.370968	0.0732436	0.0069109	2.288	0.108438	0.11	0.187	0.07889	ENST00000332351	0.108438	FALSE
ENST00000452863	9	11	32413618	G	A	Intron Near Junction	0.166789	10.7897	0.38981		0.274194	0.232433	0.0124366	1.751	0.0135466	0.01	0.487	0.023386	ENST00000332351	0.0135466	FALSE
ENST00000452863	9	11	32413619	A	G	Intron Near Junction	0.294815	11.6671	0.375106		0.330645	0.633918	0.584917	2.437	0.142695	0.08	0.775	0.08356	ENST00000332351	0.142695	FALSE
ENST00000452863	9	11	32413620	C	T	Intron Near Junction	0.190493	11.8339	0.391931		0.209677	0.24751	0.00615212	2.06	0.00536567	0.02	0.14	0.00498568	ENST00000332351	0.00536567	FALSE
ENST00000452863	9	11	32413620	C	G	Intron Near Junction	0.233557	7.94375	0.571192		0.125	0.643549	0.00810341	2.693	0.0198927	0.02	0.25	0.0973148	ENST00000332351	5.88085e-05	FALSE
ENST00000452863	9	11	32413620	C	A	Intron Near Junction	0.202983	16.8334	0.259826		0.125	0.794414	0.011306	2.906	0.0208552	0.02	0.482	0.103273	ENST00000332351	9.27766e-05	FALSE
ENST00000452863	9	11	32413621	A	T	Proximal Intron	0.310269	63.1766	11.3282		0.907258	2.98828	0.995887	2.88	0.854455	0.72	0.995	0.854455	ENST00000332351	0.854455	TRUE
ENST00000452863	9	11	32413621	A	G	Proximal Intron	0.233305	8.63583	0.360744		0.241935	0.79195	0.550411	2.587	0.0836325	0.09	0.821	0.0836325	ENST00000332351	0.0836325	FALSE
ENST00000452863	9	11	32413621	A	C	Proximal Intron	0.32379	42.4038	0.721478		0.431452	1.40308	0.00977824	2.881	0.203504	0.22	0.141	0.203504	ENST00000332351	0.203504	TRUE
ENST00000452863	9	11	32413622	G	T	Proximal Intron	0.207527	9.17956	0.380544		0.177419	0.533372	0.00626117	2.604	0.0615355	0.08	0.003	0.0615355	ENST00000332351	0.0615355	FALSE
ENST00000452863	9	11	32413622	G	C	Proximal Intron	0.261919	9.33037	0.479689		0.157258	0.261651	0.00626375	2.554	0.0396532	0.04	0.002	0.0396532	ENST00000332351	0.0396532	FALSE
ENST00000452863	9	11	32413622	G	A	Proximal Intron	0.184419	13.209	0.345293		0.133065	0.429315	0.0124345	2.312	0.00246119	0.01	0.003	3.58433e-05	ENST00000332351	3.58433e-05	FALSE
ENST00000452863	9	11	32413623	A	T	Proximal Intron	0.122351	14.6782	0.216895		0.370968	0.827248	0.00861289	2.698	0.221402	0.17	0.098	0.221402	ENST00000332351	0.221402	FALSE
ENST00000452863	9	11	32413623	A	G	Proximal Intron	0.203197	11.9066	0.321802		0.209677	0.581233	0.709388	2.043	0.128721	0.11	0.692	0.128721	ENST00000332351	0.128721	FALSE
ENST00000452863	9	11	32413624	G	T	Proximal Intron	0.185224	7.52182	0.405692		0.209677	0.264409	0.00612973	2.333	0.0387785	0.04	0	0.0387785	ENST00000332351	0.0387785	FALSE
ENST00000452863	9	11	32413624	G	C	Proximal Intron	0.122253	8.28768	0.753075		0.141129	0.376915	0.0069254	2.632	0.00837743	0.03	0.001	0.00837743	ENST00000332351	0.00837743	FALSE
ENST00000452863	9	11	32413624	G	A	Proximal Intron	0.159266	10.2586	0.249612		0.116935	0.273841	0.0119113	1.896	0.00275737	0	0.003	0.000369435	ENST00000332351	0.000369435	FALSE
ENST00000452863	9	11	32413625	A	T	Proximal Intron	0.295902	11.7107	0.294802		0.21371	0.605083	0.00615613	1.955	0.0810429	0.06	0.005	0.0810429	ENST00000332351	0.0810429	FALSE
ENST00000452863	9	11	32413625	A	G	Proximal Intron	0.158382	12.7712	0.409139		0.141129	0.452855	0.0155374	2.075	0.0556015	0.04	0.028	0.0556015	ENST00000332351	0.0556015	FALSE
ENST00000452863	9	11	32413625	A	C	Proximal Intron	0.23716	10.1042	0.47775		0.112903	0.884682	0.00671226	2.098	0.102098	0.07	0.034	0.102098	ENST00000332351	0.102098	FALSE
ENST00000452863	9	11	32413626	A	T	Proximal Intron	0.165886	9.50649	0.188385		0.189516	0.412514	0.0061496	2.044	0.0432262	0.04	0	0.0432262	ENST00000332351	0.0432262	FALSE
ENST00000452863	9	11	32413626	A	G	Proximal Intron	0.133974	7.41963	0.303465		0.0927419	0.0778939	0.0177897	1.956	0.0390579	0.02	0.026	0.0390579	ENST00000332351	0.0390579	FALSE
ENST00000452863	9	11	32413626	A	C	Proximal Intron	0.2333	10.7636	0.241484		0.0927419	0.388089	0.00668248	2.463	0.048138	0.02	0.018	0.048138	ENST00000332351	0.048138	FALSE
ENST00000452863	9	11	32413627	G	T	Proximal Intron	0.269757	7.11245	0.492777		0.209677	0.346601	0.00802483	1.997	0.0140295	0.02	0.001	0.0140295	ENST00000332351	0.0140295	FALSE
ENST00000452863	9	11	32413627	G	C	Proximal Intron	0.230155	8.50206	0.356591		0.157258	0.194078	0.0082096	2.137	0.0636535	0.02	0.07	0.0636535	ENST00000332351	0.0636535	FALSE
ENST00000452863	9	11	32413627	G	A	Proximal Intron	0.192753	16.8099	0.48267		0.157258	0.0453199	0.018231	2.385	0.00756752	0	0.039	0.00254181	ENST00000332351	0.00254181	FALSE
ENST00000452863	9	11	32413628	G	T	Proximal Intron	0.298695	6.99408	0.282433		0.245968	0.533014	0.00612232	2.026	0.00949657	0.02	0.001	0.00949657	ENST00000332351	0.00949657	FALSE
ENST00000452863	9	11	32413628	G	C	Proximal Intron	0.250381	7.50601	0.268354		0.258065	0.627728	0.0523063	1.595	0.0809342	0.05	0.159	0.0809342	ENST00000332351	0.0809342	FALSE
ENST00000452863	9	11	32413628	G	A	Proximal Intron	0.241566	6.97579	0.242292		0.112903	0.283668	0.00754247	1.896	0.00689185	0.01	0.005	0.00155917	ENST00000332351	0.00155917	FALSE
ENST00000452863	9	11	32413629	T	G	Proximal Intron	0.262028	6.62055	0.366508		0.282258	0.554975	0.00805797	0.687	0.00701952	0	0.016	0.000572616	ENST00000332351	0.000572616	FALSE
ENST00000452863	9	11	32413629	T	C	Proximal Intron	0.130245	12.8511	1.19011		0.310484	0.167676	0.00633122	0.839	0.0664192	0.05	0.053	0.0664192	ENST00000332351	0.0664192	FALSE
ENST00000452863	9	11	32413629	T	A	Proximal Intron	0.182279	14.9048	0.483798		0.282258	0.309497	0.00806134	0.748	0.00460225	0.01	0.02	0.00266995	ENST00000332351	0.00266995	FALSE
ENST00000452863	9	11	32413630	C	T	Proximal Intron	0.206344	7.63195	0.358287		0.274194	1.11466	0.351248	1.485	9.40836e-05	0.02	0.426	9.40836e-05	ENST00000332351	9.40836e-05	FALSE
ENST00000452863	9	11	32413630	C	G	Proximal Intron	0.18572	9.0138	1.21737		0.157258	0.406896	0.940325	0.559	0.000728961	0.01	0.818	0.000728961	ENST00000332351	0.000728961	FALSE
ENST00000452863	9	11	32413630	C	A	Proximal Intron	0.141414	10.6019	0.496194		0.157258	0.475906	0.99005	0.671	0.000680907	0.01	0.923	0.000680907	ENST00000332351	0.000680907	FALSE
ENST00000452863	9	11	32413631	T	G	Proximal Intron	0.161064	8.53137	1.94466		0.141129	0.566004	0.852393	1.453	0.0168382	0.01	0.765	0.0168382	ENST00000332351	0.0168382	FALSE
ENST00000452863	9	11	32413631	T	C	Proximal Intron	0.282627	11.5456	1.32933		0.141129	0.175153	0.206661	0.758	0.0330124	0.02	0.322	0.0330124	ENST00000332351	0.0330124	FALSE
ENST00000452863	9	11	32413631	T	A	Proximal Intron	0.2307	8.31014	0.356908		0.149194	1.27092	0.792427	1.473	0.00042535	0.02	0.575	0.00042535	ENST00000332351	0.00042535	FALSE
ENST00000452863	9	11	32413632	A	T	Proximal Intron	0.271974	7.96633	0.279011		0.108871	0.108304	0.0676761	0.988	0.0106343	0.02	0.021	0.0106343	ENST00000332351	0.0106343	FALSE
ENST00000452863	9	11	32413632	A	G	Proximal Intron	0.223487	8.97413	0.560388		0.141129	0.119864	0.0083055	0.971	0.0323221	0.01	0.013	0.0323221	ENST00000332351	0.0323221	FALSE
ENST00000452863	9	11	32413632	A	C	Proximal Intron	0.28339	6.40546	0.227654		0.0927419	0.121566	0.162279	0.74	0.0599493	0.03	0.401	0.0599493	ENST00000332351	0.0599493	FALSE
ENST00000452863	9	11	32413633	G	T	Proximal Intron	0.250529	8.80144	0.139167		0.0927419	0.159189	0.00632089	1.088	0.000772638	0.01	0	0.000772638	ENST00000332351	0.000772638	FALSE
ENST00000452863	9	11	32413633	G	C	Proximal Intron	0.268861	9.54686	0.554333		0.0927419	0.33592	0.0101988	1.433	0.039941	0.08	0.056	0.039941	ENST00000332351	0.039941	FALSE
ENST00000452863	9	11	32413633	G	A	Proximal Intron	0.173395	11.6956	0.425375		0.0927419	0.271458	0.0211525	1.391	0.00159771	0.01	0.04	0.00159771	ENST00000332351	0.00159771	FALSE
ENST00000452863	9	11	32413634	C	T	Proximal Intron	0.268721	7.89526	0.224574		0.141129	0.190162	0.00691128	0.509	5.37144e-05	0.01	0	5.37144e-05	ENST00000332351	5.37144e-05	FALSE
ENST00000452863	9	11	32413634	C	G	Proximal Intron	0.23658	8.34521	0.27421		0.141129	0.219456	0.00832592	0.52	0.0010395	0.01	0.003	0.0010395	ENST00000332351	0.0010395	FALSE
ENST00000452863	9	11	32413634	C	A	Proximal Intron	0.227455	8.72824	0.558627		0.141129	0.120117	0.00723487	1.308	0.00352807	0.01	0.001	0.00352807	ENST00000332351	0.00352807	FALSE
ENST00000452863	9	11	32413635	C	T	Proximal Intron	0.220474	8.16801	0.459083		0.149194	0.322278	0.00691832	0.891	0.000575971	0.01	0.023	0.000575971	ENST00000332351	0.000575971	FALSE
ENST00000452863	9	11	32413635	C	G	Proximal Intron	0.235811	7.92426	0.363985		0.141129	0.862031	0.479672	0.594	0.000103866	0.01	0.743	0.000103866	ENST00000332351	0.000103866	FALSE
ENST00000452863	9	11	32413635	C	A	Proximal Intron	0.210272	13.9386	0.325339		0.141129	0.695085	0.634233	0.569	5.8954e-05	0.01	0.787	5.8954e-05	ENST00000332351	5.8954e-05	FALSE
ENST00000452863	9	11	32413636	T	G	Proximal Intron	0.257426	6.1899	0.286844		0.0524194	0.556934	0.0179029	0.729	0.0269306	0.02	0.052	0.0269306	ENST00000332351	0.0269306	FALSE
ENST00000452863	9	11	32413636	T	C	Proximal Intron	0.146223	8.45701	0.56975		0.0564516	0.333554	0.0221833	1.38	0.0417135	0.03	0.111	0.0417135	ENST00000332351	0.0417135	FALSE
ENST00000452863	9	11	32413636	T	A	Proximal Intron	0.211366	31.1443	0.463734		0.0524194	0.346695	0.021254	1.313	0.00763122	0.01	0.003	0.00763122	ENST00000332351	0.00763122	TRUE
ENST00000452863	9	11	32413637	C	T	Proximal Intron	0.184214	13.3053	0.411438		0.290323	0.125099	0.0064226	0.554	0.000398832	0	0	0.000398832	ENST00000332351	0.000398832	FALSE
ENST00000452863	9	11	32413637	C	G	Proximal Intron	0.176785	11.1748	0.486086		0.141129	0.135192	0.0253038	1.4	0.00137956	0.01	0.001	0.00137956	ENST00000332351	0.00137956	FALSE
ENST00000452863	9	11	32413637	C	A	Proximal Intron	0.229326	13.906	0.515881		0.0887097	0.322889	0.025019	0.965	0.00252748	0.01	0.003	0.00252748	ENST00000332351	0.00252748	FALSE
ENST00000452863	9	11	32413638	G	T	Proximal Intron	0.18176	9.46534	0.393619		0.120968	0.214767	0.046688	0.655	0.0251171	0.02	0.073	0.0251171	ENST00000332351	0.0251171	FALSE
ENST00000452863	9	11	32413638	G	C	Proximal Intron	0.136398	9.48538	0.453035		0.0806452	0.167777	0.00629452	0.838	0.0259576	0.02	0	0.0259576	ENST00000332351	0.0259576	FALSE
ENST00000452863	9	11	32413638	G	A	Proximal Intron	0.236232	12.0311	0.407023		0.141129	0.689183	0.00615006	1.469	8.03291e-05	0	0.003	8.03291e-05	ENST00000332351	8.03291e-05	FALSE
ENST00000452863	9	11	32413639	G	T	Proximal Intron	0.19356	7.90951	0.533836		0.145161	0.00533141	0.00713466	1.62	0.00894099	0.02	0.005	0.00894099	ENST00000332351	0.00894099	FALSE
ENST00000452863	9	11	32413639	G	C	Proximal Intron	0.207568	9.12285	0.42554		0.145161	0.189565	0.00725803	1.236	0.0505471	0.04	0.087	0.0505471	ENST00000332351	0.0505471	FALSE
ENST00000452863	9	11	32413639	G	A	Proximal Intron	0.192059	11.9333	0.35489		0.141129	0.380317	0.0070881	1.826	0.0157402	0.01	0.226	0.0157402	ENST00000332351	0.0157402	FALSE
ENST00000452863	9	11	32413640	C	T	Proximal Intron	0.236865	7.22089	0.425436		0.0806452	0.0104894	0.00642184	1.761	0.00134413	0.01	0	0.00134413	ENST00000332351	0.00134413	FALSE
ENST00000452863	9	11	32413640	C	G	Proximal Intron	0.225929	10.3514	0.478061		0.0846774	0.23551	0.00630493	1.528	0.00222289	0	0	0.00222289	ENST00000332351	0.00222289	FALSE
ENST00000452863	9	11	32413640	C	A	Proximal Intron	0.200517	10.2372	0.428728		0.0806452	0.562441	0.00642168	1.839	0.0126467	0	0	0.0126467	ENST00000332351	0.0126467	FALSE
ENST00000452863	9	11	32413641	C	T	Proximal Intron	0.269684	9.14736	0.20166		0.112903	0.0861387	0.00656342	1.803	0.0013482	0.01	0	0.0013482	ENST00000332351	0.0013482	FALSE
ENST00000452863	9	11	32413641	C	G	Proximal Intron	0.228269	8.70879	0.353097		0.112903	0.0822641	0.00656342	1.518	0.00167585	0.01	0	0.00167585	ENST00000332351	0.00167585	FALSE
ENST00000452863	9	11	32413642	C	T	Proximal Intron	0.211801	7.48398	0.3396		0.149194	0.470656	0.0108739	1.557	0.00656848	0.01	0.041	0.00656848	ENST00000332351	0.00656848	FALSE
ENST00000452863	9	11	32413642	C	G	Proximal Intron	0.26219	7.68492	0.380011		0.0927419	0.625141	0.0155727	1.281	0.00850756	0.01	0.03	0.00850756	ENST00000332351	0.00850756	FALSE
ENST00000452863	9	11	32413642	C	A	Proximal Intron	0.211746	14.2337	0.212268		0.0927419	0.272791	0.0155727	1.445	0.011395	0.02	0.03	0.011395	ENST00000332351	0.011395	FALSE
ENST00000452863	9	11	32413643	T	G	Proximal Intron	0.198225	8.61995	0.482355		0.0887097	0.587727	0.00824916	1.826	0.001855	0.01	0.047	0.001855	ENST00000332351	0.001855	FALSE
ENST00000452863	9	11	32413643	T	C	Proximal Intron	0.234742	6.949	0.270306		0.0806452	0.460466	0.00824916	1.139	0.00276268	0.01	0.047	0.00276268	ENST00000332351	0.00276268	FALSE
ENST00000452863	9	11	32413643	T	A	Proximal Intron	0.279077	14.5794	0.406884		0.0806452	0.420114	0.00824916	2.008	0.00508422	0.02	0.047	0.00508422	ENST00000332351	0.00508422	FALSE
ENST00000452863	9	11	32413644	A	T	Proximal Intron	0.0809244	8.69555	0.480547		0.141129	0.532243	0.0627277	1.655	0.000922339	0.01	0.012	0.000922339	ENST00000332351	0.000922339	FALSE
ENST00000452863	9	11	32413644	A	G	Proximal Intron	0.270131	5.90077	0.297055		0.201613	0.535247	0.0108799	2.072	0.000685871	0	0	0.000685871	ENST00000332351	0.000685871	FALSE
ENST00000452863	9	11	32413644	A	C	Proximal Intron	0.215769	6.99866	0.394524		0.141129	0.929568	0.0496304	2.2	0.000962295	0.01	0.053	0.000962295	ENST00000332351	0.000962295	FALSE
ENST00000452863	9	11	32413645	A	T	Proximal Intron	0.172823	9.73287	0.43063		0.0806452	0.700544	0.00627972	1.712	0.00191139	0	0	0.00191139	ENST00000332351	0.00191139	FALSE
ENST00000452863	9	11	32413645	A	G	Proximal Intron	0.216892	15.7241	0.377448		0.0887097	0.528635	0.00637904	1.564	0.00105517	0	0	0.00105517	ENST00000332351	0.00105517	FALSE
ENST00000452863	9	11	32413645	A	C	Proximal Intron	0.231544	8.31972	0.378973		0.0806452	0.458233	0.0168334	1.212	0.0246485	0	0.037	0.0246485	ENST00000332351	0.0246485	FALSE
ENST00000452863	9	11	32413646	C	T	Proximal Intron	0.169126	6.67008	0.137832		0.0645161	0.0385451	0.00603808	1.319	0.00146328	0	0	0.00146328	ENST00000332351	0.00146328	FALSE
ENST00000452863	9	11	32413646	C	G	Proximal Intron	0.188623	7.85151	0.291597		0.0967742	0.412574	0.00610415	2.254	0.010397	0.02	0	0.010397	ENST00000332351	0.010397	FALSE
ENST00000452863	9	11	32413647	A	T	Proximal Intron	0.279943	9.13771	0.25116		0.141129	0.0884085	0.0114085	1.839	0.00887395	0.01	0.003	0.00887395	ENST00000332351	0.00887395	FALSE
ENST00000452863	9	11	32413647	A	G	Proximal Intron	0.241261	8.44427	0.320178		0.0806452	0.466353	0.0061363	1.984	0.000411154	0	0	0.000411154	ENST00000332351	0.000411154	FALSE
ENST00000452863	9	11	32413647	A	C	Proximal Intron	0.261901	7.57698	0.366163		0.0806452	0.537543	0.0159525	1.58	0.00227366	0	0.003	0.00227366	ENST00000332351	0.00227366	FALSE
ENST00000452863	9	11	32413648	A	T	Proximal Intron	0.236747	5.88216	0.565512		0.0645161	0.0502872	0.0101134	1.18	0.00105423	0	0	0.00105423	ENST00000332351	0.00105423	FALSE
ENST00000452863	9	11	32413648	A	G	Proximal Intron	0.204774	7.78747	0.265843		0.0806452	0.177529	0.00611944	1.352	0.000294309	0	0	0.000294309	ENST00000332351	0.000294309	FALSE
ENST00000452863	9	11	32413648	A	C	Proximal Intron	0.271243	10.6124	0.464326		0.177419	0.275854	0.00933848	1.111	0.00339559	0.01	0.005	0.00339559	ENST00000332351	0.00339559	FALSE
ENST00000452863	9	11	32413649	T	G	Proximal Intron	0.236522	10.2026	0.553912		0.0645161	0.280577	0.00610613	1.995	0.0120456	0.01	0	0.0120456	ENST00000332351	0.0120456	FALSE
ENST00000452863	9	11	32413649	T	C	Proximal Intron	0.24957	9.65773	0.630912		0.0806452	0.369508	0.00609622	1.463	0.00198542	0	0	0.00198542	ENST00000332351	0.00198542	FALSE
ENST00000452863	9	11	32413649	T	A	Proximal Intron	0.275429	12.9763	0.423936		0.0806452	0.0566496	0.00604521	1.799	0.0205056	0.01	0	0.0205056	ENST00000332351	0.0205056	FALSE
ENST00000452863	9	11	32413650	G	T	Proximal Intron	0.213476	8.72618	0.436106		0.0806452	0.0882481	0.00618593	2.243	0.00591718	0	0	0.00591718	ENST00000332351	0.00591718	FALSE
ENST00000452863	9	11	32413650	G	C	Proximal Intron	0.215904	8.6392	0.412684		0.181452	0.138551	0.0180369	2.154	0.0047036	0	0.01	0.0047036	ENST00000332351	0.0047036	FALSE
ENST00000452863	9	11	32413650	G	A	Proximal Intron	0.237376	12.5637	0.389307		0.100806	0.0495065	0.00615239	1.497	0.0154355	0.01	0	0.0154355	ENST00000332351	0.0154355	FALSE

## Sheet: BRCA1
Transcript ID	Exon	Chrom	HG19 pos	ref	alt	Variant class	LOF (measured)	RNA (measured)	HAL PSI change (abs)	S-Cap sens minimum (rev)	MMSplice logit PSI change (abs)	SQUIRLS score	SPANR zPSI change (abs)	SpliceAI delta max (alpha)	Pangolin delta max (abs)	ConSpliceML	Splice disruptive
ENST00000357654	3	17	41267819	A	T	Proximal Intron	-0.499944			0.0806452	0.628953	0.00616859	0.096	0.0846123	0.03	0.059	FALSE
ENST00000357654	3	17	41267819	A	G	Proximal Intron	-0.202998			0.0806452	0.0532241	0.00787618	0.822	0.0243362	0.01	0.024	FALSE
ENST00000357654	3	17	41267819	A	C	Proximal Intron	0.0263081			0.0806452	0.65253	0.00714506	0.494	0.0416304	0.02	0.002	FALSE
ENST00000357654	3	17	41267818	A	T	Proximal Intron	-0.355357			0.0564516	1.07458	0.00613845	0.16	0.0440754	0.02	0	FALSE
ENST00000357654	3	17	41267818	A	G	Proximal Intron	-0.0665434			0.0564516	0.113758	0.00735916	0.955	8.49775e-05	0	0.002	FALSE
ENST00000357654	3	17	41267818	A	C	Proximal Intron	-0.0833099			0.0564516	0.794558	0.00721556	0.49	0.0209188	0.01	0.001	FALSE
ENST00000357654	3	17	41267817	A	T	Proximal Intron	-0.389279			0.0564516	1.14419	0.00612275	0.406	0.0880812	0.03	0.053	FALSE
ENST00000357654	3	17	41267817	A	G	Proximal Intron	0.0159999			0.0564516	0.257219	0.0072058	0.399	0.017351	0.01	0.017	FALSE
ENST00000357654	3	17	41267817	A	C	Proximal Intron	0.0318685			0.0564516	0.925416	0.00677507	0.477	0.0597095	0.03	0.026	FALSE
ENST00000357654	3	17	41267816	G	T	Proximal Intron	-0.742258			0.0766129	0.96608	0.00610853	0.37	0.0453661	0.02	0.005	FALSE
ENST00000357654	3	17	41267816	G	C	Proximal Intron	-0.664428			0.0766129	0.874099	0.00611099	0.38	0.0252294	0.01	0	FALSE
ENST00000357654	3	17	41267816	G	A	Proximal Intron	-0.149021			0.0564516	0.130872	0.0132213	0.523	0.00212806	0	0	FALSE
ENST00000357654	3	17	41267815	A	T	Proximal Intron	0.0313063			0.0927419	0.847479	0.00610058	0.853	0.0666367	0.02	0.007	FALSE
ENST00000357654	3	17	41267815	A	G	Proximal Intron	0.140331			0.0564516	0.206433	0.0076311	0.24	0.0122696	0	0.001	FALSE
ENST00000357654	3	17	41267815	A	C	Proximal Intron	0.00143371			0.0564516	0.75187	0.00666216	0.395	0.0561204	0.03	0.007	FALSE
ENST00000357654	3	17	41267814	G	T	Proximal Intron	-0.304999			0.0766129	0.940446	0.00603817	0.514	0.0434515	0.02	0.003	FALSE
ENST00000357654	3	17	41267814	G	C	Proximal Intron	0.112408			0.0564516	0.733087	0.00609607	0.091	0.0406902	0.02	0.001	FALSE
ENST00000357654	3	17	41267814	G	A	Proximal Intron	-0.25357			0.0564516	0.0355471	0.00757344	0.718	2.53455e-05	0	0.001	FALSE
ENST00000357654	3	17	41267813	G	T	Proximal Intron	-0.362647			0.0806452	0.181941	0.0060434	0.951	0.0453565	0.02	0.001	FALSE
ENST00000357654	3	17	41267813	G	C	Proximal Intron	-0.00953899			0.0766129	0.539136	0.00614129	0.484	0.0399182	0.03	0.001	FALSE
ENST00000357654	3	17	41267813	G	A	Proximal Intron	-0.0424945			0.0645161	0.412144	0.00791587	0.884	0.000496061	0	0.036	FALSE
ENST00000357654	3	17	41267812	G	T	Proximal Intron	-0.252397			0.435484	0.587469	0.00614301	0.948	0.0329418	0.02	0	FALSE
ENST00000357654	3	17	41267812	G	C	Proximal Intron	0.119963			0.157258	0.400207	0.00614129	0.431	0.0276117	0.03	0	FALSE
ENST00000357654	3	17	41267812	G	A	Proximal Intron	-0.0724943			0.157258	0.0321158	0.00755437	0.559	9.40003e-05	0.01	0.001	FALSE
ENST00000357654	3	17	41267811	G	T	Proximal Intron	-0.148931			0.254032	0.559011	0.00611299	0.947	0.0176019	0.01	0.679	FALSE
ENST00000357654	3	17	41267811	G	C	Proximal Intron	0.251501			0.157258	0.84352	0.00616225	0.421	0.0241333	0.02	0.674	FALSE
ENST00000357654	3	17	41267811	G	A	Proximal Intron	-0.017127			0.157258	0.0299886	0.00755437	0.548	4.65236e-05	0	0.551	FALSE
ENST00000357654	3	17	41267810	G	T	Proximal Intron	-0.468994			0.318548	0.918889	0.00803252	0.924	0.0163682	0.02	0.666	FALSE
ENST00000357654	3	17	41267810	G	C	Proximal Intron	0.0770676			0.25	0.795342	0.00615692	0.4	0.0113152	0.03	0.278	FALSE
ENST00000357654	3	17	41267810	G	A	Proximal Intron	0.203667			0.157258	0.218942	0.00761139	0.554	0.000590026	0	0.558	FALSE
ENST00000357654	3	17	41267809	G	T	Proximal Intron	-0.290891			0.229839	0.785709	0.00614322	1.252	0.0113043	0.02	0.28	FALSE
ENST00000357654	3	17	41267809	G	C	Proximal Intron	0.124383			0.157258	1.17454	0.00667365	1.106	0.0045647	0.04	0.468	FALSE
ENST00000357654	3	17	41267809	G	A	Proximal Intron	-0.17894			0.0806452	0.120854	0.00761728	0.798	3.74208e-05	0	0.585	FALSE
ENST00000357654	3	17	41267808	G	T	Proximal Intron	-0.355706			0.229839	0.36062	0.0061069	1.066	0.0226853	0.01	0.675	FALSE
ENST00000357654	3	17	41267808	G	C	Proximal Intron	-0.195742			0.225806	0.47752	0.00611518	1.024	0.00847435	0.02	0.299	FALSE
ENST00000357654	3	17	41267808	G	A	Proximal Intron	-0.0256183			0.0806452	0.448238	0.0100356	0.777	8.90759e-05	0	0.675	FALSE
ENST00000357654	3	17	41267807	A	G	Proximal Intron	0.108895			0.112903	0.171588	0.0423451	0.762	0.00591862	0	0.212	FALSE
ENST00000357654	3	17	41267807	A	C	Proximal Intron	0.227654			0.282258	0.224089	0.00771441	1.603	0.0175347	0.03	0.628	FALSE
ENST00000357654	3	17	41267806	T	G	Intron Near Junction	0.314653			0.366935	0.371044	0.0089543	1.029	0.000237484	0	0.242	FALSE
ENST00000357654	3	17	41267806	T	C	Intron Near Junction	-0.0340112			0.0887097	0.296399	0.0060529	0.128	0.00886989	0	0.268	FALSE
ENST00000357654	3	17	41267806	T	A	Intron Near Junction	0.114603			0.366935	0.553803	0.00813548	1.548	0.000289298	0	0.705	FALSE
ENST00000357654	3	17	41267805	G	T	Intron Near Junction	-0.261654			0.209677	0.279746	0.00604342	1.924	0.0431342	0.03	0.423	FALSE
ENST00000357654	3	17	41267805	G	C	Intron Near Junction	-1.90346			0.71371	3.19467	0.999972	1.718	0.995511	0.87	1	TRUE
ENST00000357654	3	17	41267805	G	A	Intron Near Junction	-0.301558			0.0887097	0.0530503	0.0091344	0.567	0.00686979	0	0.298	FALSE
ENST00000357654	3	17	41267804	G	T	Intron Near Junction	-0.271041			0.282258	0.417829	0.00893862	1.246	0.0267313	0.04	0.386	FALSE
ENST00000357654	3	17	41267804	G	C	Intron Near Junction	0.174453			0.282258	0.554136	0.00628883	1.247	0.0317348	0.08	0.505	FALSE
ENST00000357654	3	17	41267804	G	A	Intron Near Junction	-0.163759			0.112903	0.250997	0.00825763	0.787	0.00554669	0.02	0.563	FALSE
ENST00000357654	3	17	41267803	G	T	Intron Near Junction	-0.210611			0.100806	0.767335	0.00607981	0.917	0.013719	0.02	0.348	FALSE
ENST00000357654	3	17	41267803	G	C	Intron Near Junction	-0.230578			0.100806	0.492433	0.00605767	1.145	0.0287867	0.05	0.376	FALSE
ENST00000357654	3	17	41267803	G	A	Intron Near Junction	-0.243927			0.0927419	0.00220199	0.0106175	0.616	0.000126896	0.01	0.723	FALSE
ENST00000357654	3	17	41267802	A	T	Intron Near Junction	-2.04124			0.689516	0.965754	0.999975	1.326	0.963767	0.84	0.986	TRUE
ENST00000357654	3	17	41267802	A	G	Intron Near Junction	0.0778692			0.120968	0.600876	0.0666494	0.592	0.000322672	0.01	0.235	FALSE
ENST00000357654	3	17	41267802	A	C	Intron Near Junction	0.219939			0.21371	0.277396	0.00666225	1.659	0.0472015	0.07	0.364	FALSE
ENST00000357654	3	17	41267801	C	T	Intron Near Junction	-0.197463			0.125	0.0384534	0.00618281	0.613	0.000184219	0	0.25	FALSE
ENST00000357654	3	17	41267801	C	G	Intron Near Junction	-0.0159992			0.125	0.482368	0.0082847	1.299	0.000722809	0	0.591	FALSE
ENST00000357654	3	17	41267801	C	A	Intron Near Junction	-0.311256			0.395161	0.853435	0.0082722	1.561	0.00145973	0	0.363	FALSE
ENST00000357654	3	17	41267800	G	T	Intron Near Junction	-0.188834			0.141129	0.326841	0.00630688	0.111	0.000239183	0	0.644	FALSE
ENST00000357654	3	17	41267800	G	A	Intron Near Junction	0.0107666			0.141129	0.0178833	0.00685252	0.695	0.0116515	0.01	0.385	FALSE
ENST00000357654	3	17	41267799	A	T	Intron Near Junction	-0.35952			0.685484	0.841632	0.00692982	1.008	0.0885112	0.14	0.739	FALSE
ENST00000357654	3	17	41267799	A	G	Intron Near Junction	0.0258144			0.245968	0.409545	0.624383	0.94	0.000478646	0.01	0.376	FALSE
ENST00000357654	3	17	41267799	A	C	Intron Near Junction	0.123649			0.770161	1.95686	0.00684067	2.142	0.309206	0.6	0.238	FALSE
ENST00000357654	3	17	41267798	T	G	Essential Splice	-2.27716			0.988017	1.93332	0.930548	2.708	0.958085	0.86	1	TRUE
ENST00000357654	3	17	41267798	T	C	Essential Splice	-1.71124			0.98366	1.82181	0.971301	2.895	0.958113	0.86	0.987	TRUE
ENST00000357654	3	17	41267798	T	A	Essential Splice	-2.7175			0.946623	2.13938	0.00907988	2.61	0.958258	0.86	0.977	TRUE
ENST00000357654	3	17	41267797	C	T	Essential Splice	-2.30081			0.996732	1.29245	0.903807	2.862	0.958386	0.86	1	TRUE
ENST00000357654	3	17	41267797	C	G	Essential Splice	-1.89576			0.984749	0.917187	0.00868716	2.433	0.955807	0.85	0.97	TRUE
ENST00000357654	3	17	41267797	C	A	Essential Splice	-1.88515			0.925926	1.39896	0.93757	2.661	0.957901	0.86	0.993	TRUE
ENST00000357654	3	17	41267796	A	G	Exon Near Junction	0.00326038	0.211557	17		0.399047	0.00692492	0.561	0.000406032	0.02	0.286	FALSE
ENST00000357654	3	17	41267795	G	A	Exon Near Junction	-0.165536	-0.126574	5	0.614035	0.158029	0.00733815	0.853	9.99882e-05	0	0.203	FALSE
ENST00000357654	3	17	41267793	C	T	Exon Near Junction	-0.185297	-0.276949	10.1	0.736842	0.862298	0.0057181	1.603	0.653195	0.41	0.6	FALSE
ENST00000357654	3	17	41267793	C	G	Exon Near Junction	-0.0671644	0.247743	12.5	0.649123	0.430562	0.0056199	0.873	0.00555271	0.01	0.425	FALSE
ENST00000357654	3	17	41267793	C	A	Exon Near Junction	-0.41442	0.204292	1.9	0.649123	0.733048	0.00562283	0.62	0.0406451	0.04	0.405	FALSE
ENST00000357654	3	17	41267790	C	T	Exon Near Junction	-0.141287	-0.249802	16.3	0.614035	0.00861276	0.00555696	0.738	0.026435	0.01	0.454	FALSE
ENST00000357654	3	17	41267789	A	G	Exon Near Junction	0.277924	0.18889	14.2	0.614035	0.395144	0.0055573	0.92	0.000505305	0	0.44	FALSE
ENST00000357654	3	17	41267787	C	T	Exon Near Junction	-0.353036	0.147554	40.1	0.649123	0.503738	0.00565697	0.988	0.0568355	0.01	0.243	FALSE
ENST00000357654	3	17	41267784	G	T	Deep Exon	-0.693143	-0.452732	47	0.649123	0.54504	0.00564376	0.79	0.0363256	0.02	0.301	FALSE
ENST00000357654	3	17	41267784	G	A	Deep Exon	-0.247972	-0.0861324	71.9	0.666667	0.718073	0.00566941	1.298	0.0522666	0.03	0.17	FALSE
ENST00000357654	3	17	41267781	C	T	Deep Exon	-0.0422091	-0.00270195	25	0.631579	0.339478	0.0055815	0.953	0.0137269	0.02	0.37	FALSE
ENST00000357654	3	17	41267778	T	C	Deep Exon	0.282276	-0.132282	8.1	0.649123	0.237315	0.00558068	1.172	0.00523436	0	0.391	FALSE
ENST00000357654	3	17	41267775	A	T	Deep Exon	-0.233401	0.0123804	11.4	0.649123	0.0936294	0.00557342	1.408	0.000225467	0	0.405	FALSE
ENST00000357654	3	17	41267775	A	G	Deep Exon	-0.00301941	0.114944	1	0.649123	0.102091	0.00557244	1.103	0.000307937	0	0.391	FALSE
ENST00000357654	3	17	41267775	A	C	Deep Exon	-0.239059	0.0967788	4.5	0.614035	0.27679	0.00557797	1.023	0.000586966	0	0.391	FALSE
ENST00000357654	3	17	41267772	G	T	Deep Exon	0.0788902	-0.290474	29.3	0.614035	0.363289	0.00557207	1.531	0.00511765	0.01	0.454	FALSE
ENST00000357654	3	17	41267772	G	C	Deep Exon	-0.200207	-0.0315349	45.2	0.614035	0.529518	0.00556949	1.258	0.00541675	0	0.451	FALSE
ENST00000357654	3	17	41267772	G	A	Deep Exon	-0.107071	-0.118599	64.5	0.614035	0.481635	0.00556668	0.756	0.0055117	0.01	0.392	FALSE
ENST00000357654	3	17	41267766	T	G	Deep Exon	0.112499	0.0740234	8.2	0.649123	0.0941748	0.00624667	0.419	0.000443715	0	0.567	FALSE
ENST00000357654	3	17	41267766	T	C	Deep Exon	0.0216297	0.0575724	17.1	0.649123	0.661546	0.00593994	1.351	0.0012362	0	0.563	FALSE
ENST00000357654	3	17	41267766	T	A	Deep Exon	0.130856	-0.114789	45.1	0.649123	0.346277	0.00576576	0.361	0.0180026	0.01	0.434	FALSE
ENST00000357654	3	17	41267763	C	T	Deep Exon	-0.290727	-0.0587332	21.2		0.0784414	0.00566896	0.336	0.00399524	0.01	0.282	FALSE
ENST00000357654	3	17	41267760	A	G	Deep Exon	0.0692716	0.118804	13.5	0.649123	0.190504	0.00596531	1.158	0.000967721	0	0.326	FALSE
ENST00000357654	3	17	41267757	G	A	Deep Exon	0.103514	0.0442978	34.4	0.649123	0.447226	0.00682996	1.259	0.0177087	0.01	0.506	FALSE
ENST00000357654	3	17	41267754	G	A	Deep Exon	-0.108913	0.0026969	12.1	0.649123	0.366836	0.00677877	0.855	0.022189	0.02	0.593	FALSE
ENST00000357654	3	17	41267751	T	G	Exon Near Junction	-0.288889	0.0850768	18.5	0.701754	0.550215	0.00558467	1.769	0.00086179	0	0.069	FALSE
ENST00000357654	3	17	41267751	T	A	Exon Near Junction	0.0594635	0.242358	2.3	0.736842	0.017054	0.00680291	2.098	0.000379699	0	0.568	FALSE
ENST00000357654	3	17	41267748	A	G	Exon Near Junction	0.0878676	-0.00891164	12.7	0.649123	0.523919	0.00564326	0.335	0.000389676	0	0.441	FALSE
ENST00000357654	3	17	41267745	G	A	Exon Near Junction	-2.09224	-2.42882	77	0.498845	1.98343	0.0145845	0.991	0.922734	0.8	1	TRUE
ENST00000357654	3	17	41267742	C	T	Essential Splice	-2.39816			0.935121	3.16058	0.979813	3.132	0.983224	0.89	1	TRUE
ENST00000357654	3	17	41267742	C	G	Essential Splice	-2.50469			0.938581	3.64371	0.00606869	3.101	0.983264	0.89	0.989	TRUE
ENST00000357654	3	17	41267742	C	A	Essential Splice	-2.4159			0.935121	4.82675	0.521786	3.206	0.983263	0.89	0.999	TRUE
ENST00000357654	3	17	41267741	A	T	Essential Splice	-1.81627			0.935121	3.99113	0.0122443	3.191	0.983258	0.89	0.998	TRUE
ENST00000357654	3	17	41267741	A	G	Essential Splice	-2.0633			0.92301	1.77019	0.988281	3.001	0.968953	0.84	0.998	TRUE
ENST00000357654	3	17	41267741	A	C	Essential Splice	-2.55215			0.935121	4.47448	0.679262	3.233	0.983258	0.89	0.995	TRUE
ENST00000357654	3	17	41267740	T	G	Intron Near Junction	-2.04197			0.893764	3.42729	0.0952444	3.02	0.913523	0.82	0.948	TRUE
ENST00000357654	3	17	41267740	T	C	Intron Near Junction	-0.0581046			0.17321	0.763622	0.818135	1.665	0.125087	0.07	0.968	FALSE
ENST00000357654	3	17	41267740	T	A	Intron Near Junction	-1.88162			0.882217	3.05414	0.0104378	3.071	0.902295	0.79	0.997	TRUE
ENST00000357654	3	17	41267739	T	G	Intron Near Junction	-0.21862			0.113164	0.895926	0.113265	2.994	0.168353	0.15	0.547	FALSE
ENST00000357654	3	17	41267739	T	C	Intron Near Junction	-0.175078			0.117783	1.513	0.319711	0.774	0.309448	0.23	0.736	FALSE
ENST00000357654	3	17	41267739	T	A	Intron Near Junction	-0.0507202			0.295612	1.91735	0.00955748	2.124	0.324147	0.25	0.442	FALSE
ENST00000357654	3	17	41267738	C	T	Intron Near Junction	-2.03329			0.796767	3.18732	0.520492	2.903	0.817752	0.76	0.992	TRUE
ENST00000357654	3	17	41267738	C	G	Intron Near Junction	-2.55912			0.796767	3.5282	0.00766	2.379	0.918548	0.81	0.939	TRUE
ENST00000357654	3	17	41267738	C	A	Intron Near Junction	-2.11011			0.856813	3.43091	0.113097	2.554	0.833076	0.76	0.993	TRUE
ENST00000357654	3	17	41267737	A	T	Intron Near Junction	-0.195524			0.56582	1.25652	0.00877319	2.263	0.246905	0.13	0.8105	FALSE
ENST00000357654	3	17	41267737	A	G	Intron Near Junction	0.123153			0.383372	0.89187	0.0564218	0.728	0.159951	0.09	0.369	FALSE
ENST00000357654	3	17	41267737	A	C	Intron Near Junction	-0.0972169			0.387991	1.51712	0.16973	1.423	0.33073	0.19	0.735	FALSE
ENST00000357654	3	17	41267736	A	T	Intron Near Junction	0.0891134			0.677419	0.632236	0.00710981	1.664	0.00192326	0.01	0.418	FALSE
ENST00000357654	3	17	41267736	A	G	Intron Near Junction	-0.104906			0.709677	0.0743932	0.00708306	0.784	0.00107151	0	0.308	FALSE
ENST00000357654	3	17	41267736	A	C	Intron Near Junction	0.0460661			1	0.285912	0.00703224	0.312	0.000243958	0	0.253	FALSE
ENST00000357654	3	17	41267735	A	T	Intron Near Junction	-0.37557			0.677419	0.469409	0.00875995	1.792	0.0104858	0.02	0.29	FALSE
ENST00000357654	3	17	41267735	A	G	Intron Near Junction	0.108851			0.709677	0.0510811	0.0071506	0.666	0.000274078	0	0.512	FALSE
ENST00000357654	3	17	41267735	A	C	Intron Near Junction	-0.242738			0.677419	0.54848	0.00714549	0.331	0.000601053	0	0.252	FALSE
ENST00000357654	3	17	41267734	C	T	Intron Near Junction	-0.0811347			0.677419	0.0353822	0.00844624	0.612	0.0016225	0	0.481	FALSE
ENST00000357654	3	17	41267734	C	G	Intron Near Junction	-0.432153			0.677419	0.263662	0.00698104	0.333	0.000152491	0	0.295	FALSE
ENST00000357654	3	17	41267734	C	A	Intron Near Junction	-0.359799			0.677419	0.118612	0.00848548	0.669	0.000313285	0	0.446	FALSE
ENST00000357654	3	17	41267733	T	G	Intron Near Junction	-0.0365404			0.677419	0.22966	0.00706995	2.202	0.000256095	0	0.447	FALSE
ENST00000357654	3	17	41267733	T	C	Intron Near Junction	0.0531085			0.677419	0.213142	0.00708851	0.273	0.00226545	0.01	0.458	FALSE
ENST00000357654	3	17	41267733	T	A	Intron Near Junction	0.0499996			0.677419	0.0160392	0.00871586	1.552	0.00370937	0.01	0.435	FALSE
ENST00000357654	3	17	41267732	T	G	Proximal Intron	0.149691			0.677419	0.125317	0.00698352	0.078	0.0025456	0	0.618	FALSE
ENST00000357654	3	17	41267732	T	C	Proximal Intron	-0.235713			0.677419	0.193561	0.00838708	1.746	0.0075497	0.01	0.244	FALSE
ENST00000357654	3	17	41267732	T	A	Proximal Intron	0.0383151			0.516129	0.158652	0.00689602	0.452	0.000106953	0	0.603	FALSE
ENST00000357654	3	17	41267731	A	T	Proximal Intron	0.0925578			0.612903	0.212	0.00836628	1.036	0.00496733	0	0.301	FALSE
ENST00000357654	3	17	41267731	A	G	Proximal Intron	0.0381596			0.612903	0.0315568	0.00701686	0.256	0.00205755	0	0.484	FALSE
ENST00000357654	3	17	41267731	A	C	Proximal Intron	-0.0763867			0.677419	0.35961	0.00707749	0.149	0.0261283	0.01	0.298	FALSE
ENST00000357654	3	17	41267730	C	T	Proximal Intron	-0.142489			0.677419	0.0139923	0.00837166	0.34	1.40183e-05	0	0.309	FALSE
ENST00000357654	3	17	41267730	C	G	Proximal Intron	-0.47278			0.677419	0.124288	0.00688792	0.302	0.000144014	0	0.597	FALSE
ENST00000357654	3	17	41267730	C	A	Proximal Intron	-0.653618			0.677419	0.264289	0.00845092	1.243	0.00037802	0	0.13	FALSE
ENST00000357654	3	17	41267729	A	T	Proximal Intron	-0.128888			0.677419	0.0439927	0.00692572	0.863	0.0154762	0.01	0.119	FALSE
ENST00000357654	3	17	41267729	A	G	Proximal Intron	0.236573			0.677419	0.0869551	0.00702447	0.151	0.00261474	0	0.51	FALSE
ENST00000357654	3	17	41267729	A	C	Proximal Intron	-0.244509			0.677419	0.0335425	0.00846397	0.691	0.0120735	0.01	0.32	FALSE
ENST00000357654	3	17	41267728	C	T	Proximal Intron	-0.0908766			0.677419	0.0576816	0.00689684	0.544	0.000225892	0	0.397	FALSE
ENST00000357654	3	17	41267728	C	G	Proximal Intron	-0.271391			0.677419	0.0221579	0.00697032	0.271	9.87388e-05	0	0.603	FALSE
ENST00000357654	3	17	41267728	C	A	Proximal Intron	-0.272554			0.677419	0.0878515	0.00843356	0.322	0.000370044	0	0.132	FALSE
ENST00000357654	3	17	41267727	A	T	Proximal Intron	0.0765762			0.387097	0.0610201	0.00710327	0.2	0.01928	0.01	0.422	FALSE
ENST00000357654	3	17	41267727	A	G	Proximal Intron	0.0200151			0.387097	0.0530512	0.00703123	0.503	0.00659257	0.01	0.405	FALSE
ENST00000357654	3	17	41267727	A	C	Proximal Intron	-0.110439			0.806452	0.262326	0.0112464	0.904	0.107601	0.08	0.601	FALSE
ENST00000357654	3	17	41267726	A	T	Proximal Intron	-0.259906			0.387097	0.0609294	0.00840528	0.437	0.00944376	0.01	0.443	FALSE
ENST00000357654	3	17	41267726	A	G	Proximal Intron	-0.0264972			0.387097	0.0406816	0.00699316	0.601	0.00856459	0.01	0.239	FALSE
ENST00000357654	3	17	41267726	A	C	Proximal Intron	-0.105607			0.387097	0.0143699	0.00716052	0.387	0.0115941	0.01	0.173	FALSE
ENST00000357654	3	17	41267725	T	G	Proximal Intron	0.183336			0.387097	0.032687	0.00700608	0.289	1.97073e-05	0	0.436	FALSE
ENST00000357654	3	17	41267725	T	C	Proximal Intron	0.175235			0.387097	0.0618439	0.00694335	0.448	3.31784e-05	0	0.305	FALSE
ENST00000357654	3	17	41267725	T	A	Proximal Intron	-0.101471			0.387097	0.0250084	0.00685185	0.195	0.000169419	0	0.403	FALSE
ENST00000357654	3	17	41267724	A	T	Proximal Intron	-0.202024			0.387097	0.0759949	0.00694801	0.412	0.00603652	0	0.477	FALSE
ENST00000357654	3	17	41267724	A	G	Proximal Intron	0.376395			0.387097	0.0710534	0.00706447	0.396	0.00458956	0	0.589	FALSE
ENST00000357654	3	17	41267724	A	C	Proximal Intron	-0.261548			0.387097	0.0719418	0.0088366	0.17	0.0332863	0.03	0.319	FALSE
ENST00000357654	3	17	41267723	C	T	Proximal Intron	-0.200244			0.387097	0.0642176	0.00693887	0.103	7.7467e-05	0	0.465	FALSE
ENST00000357654	3	17	41267723	C	G	Proximal Intron	-0.330688			0.387097	0.00532043	0.00698098	0.214	0.0007779	0	0.62	FALSE
ENST00000357654	3	17	41267723	C	A	Proximal Intron	-0.236757			0.387097	0.0369972	0.00685982	0.382	0.000204469	0	0.537	FALSE
ENST00000357654	3	17	41267722	A	T	Proximal Intron	-0.0813161			0.387097	0.0739544	0.00707169	0.559	0.00883019	0.01	0.141	FALSE
ENST00000357654	3	17	41267722	A	G	Proximal Intron	0.253361			0.387097	0.0769505	0.00709071	0.651	0.00195718	0	0.598	FALSE
ENST00000357654	3	17	41267722	A	C	Proximal Intron	0.386061			0.387097	0.00734104	0.00698327	0.71	0.000474036	0	0.596	FALSE
ENST00000357654	3	17	41267721	C	T	Proximal Intron	-0.241769			0.387097	0.0694756	0.00842456	0.539	0.000247806	0	0.296	FALSE
ENST00000357654	3	17	41267721	C	G	Proximal Intron	-0.546593			0.387097	0.0909448	0.00701947	0.487	0.000199428	0	0.588	FALSE
ENST00000357654	3	17	41267721	C	A	Proximal Intron	-0.296237			0.387097	0.0442664	0.00711065	0.374	0.0004947	0	0.235	FALSE
ENST00000357654	3	17	41267720	C	T	Proximal Intron	0.207189			0.387097	0.00744651	0.00706462	0.149	7.29011e-05	0	0.362	FALSE
ENST00000357654	3	17	41267720	C	A	Proximal Intron	-0.0812682			0.387097	0.0341819	0.00709629	0.591	0.000509301	0	0.108	FALSE
ENST00000357654	4	17	41258562	A	T	Proximal Intron	-0.67402			0.157258	0.424832	0.00615707	2.418	0.22437	0.36	0.034	FALSE
ENST00000357654	4	17	41258562	A	G	Proximal Intron	-0.0864562			0.145161	0.521657	0.0293183	2.207	0.106151	0.17	0.115	FALSE
ENST00000357654	4	17	41258562	A	C	Proximal Intron	-0.419778			0.25	0.899774	0.00666091	2.32	0.200957	0.28	0.005	FALSE
ENST00000357654	4	17	41258561	T	C	Proximal Intron	-0.525648			0.112903	0.372378	0.0060741	3.152	0.0319493	0.01	0.035	FALSE
ENST00000357654	4	17	41258561	T	A	Proximal Intron	-0.13545			0.375	0.707458	0.00864568	2.477	0.0895101	0.08	0.027	FALSE
ENST00000357654	4	17	41258560	A	T	Intron Near Junction	-0.0926251			0.241935	0.528535	0.00616357	2.803	0.077235	0.14	0.059	FALSE
ENST00000357654	4	17	41258560	A	G	Intron Near Junction	0.136284			0.241935	0.328191	0.0266097	2.266	0.0841668	0.06	0.261	FALSE
ENST00000357654	4	17	41258560	A	C	Intron Near Junction	-1.81195			0.78629	3.81479	0.999989	2.852	0.849484	0.8	0.943	TRUE
ENST00000357654	4	17	41258559	T	G	Intron Near Junction	0.336296			0.112903	0.217601	0.00687101	2.001	0.067999	0.07	0.087	FALSE
ENST00000357654	4	17	41258559	T	C	Intron Near Junction	-0.511923			0.141129	0.408275	0.00634769	1.811	0.0113592	0.03	0.084	FALSE
ENST00000357654	4	17	41258559	T	A	Intron Near Junction	-0.443525			0.112903	0.249233	0.00751166	2.897	0.0632686	0.07	0.061	FALSE
ENST00000357654	4	17	41258558	T	G	Intron Near Junction	-0.260441			0.120968	0.181005	0.00717126	0.879	0.037184	0.05	0.066	FALSE
ENST00000357654	4	17	41258558	T	C	Intron Near Junction	-1.7723			0.850806	3.56633	0.999465	2.239	0.846159	0.79	0.89	TRUE
ENST00000357654	4	17	41258558	T	A	Intron Near Junction	-0.356748			0.116935	0.053184	0.00813187	1.752	0.0820562	0.08	0.039	FALSE
ENST00000357654	4	17	41258557	A	T	Intron Near Junction	-0.332121			0.209677	0.357399	0.00688526	2.931	0.0778469	0.14	0.116	FALSE
ENST00000357654	4	17	41258557	A	G	Intron Near Junction	0.419463			0.209677	0.32854	0.0506484	2.574	0.0628028	0.07	0.162	FALSE
ENST00000357654	4	17	41258557	A	C	Intron Near Junction	-1.79246			0.649194	3.2352	0.930037	3.009	0.77431	0.67	0.969	TRUE
ENST00000357654	4	17	41258556	A	T	Intron Near Junction	-0.569854			0.431452	0.955482	0.00678698	2.691	0.347016	0.48	0.212	FALSE
ENST00000357654	4	17	41258556	A	G	Intron Near Junction	-0.212302			0.229839	0.465923	0.0716053	2.312	0.123537	0.18	0.338	FALSE
ENST00000357654	4	17	41258556	A	C	Intron Near Junction	-0.332395			0.475806	1.02429	0.0074794	2.699	0.39627	0.48	0.687	FALSE
ENST00000357654	4	17	41258555	A	T	Intron Near Junction	-0.0594802			0.358871	1.01178	0.00616479	2.41	0.259096	0.32	0.016	FALSE
ENST00000357654	4	17	41258555	A	G	Intron Near Junction	0.314728			0.169355	0.728487	0.032879	2.528	0.0737017	0.08	0.167	FALSE
ENST00000357654	4	17	41258555	A	C	Intron Near Junction	-0.606921			0.395161	1.06543	0.0066246	2.761	0.323508	0.41	0.086	FALSE
ENST00000357654	4	17	41258554	T	G	Intron Near Junction	-0.509726			0.141129	0.372351	0.00674181	1.664	0.0593889	0.07	0.071	FALSE
ENST00000357654	4	17	41258554	T	C	Intron Near Junction	0.221339			0.141129	0.0616798	0.00623986	1.948	0.0301139	0.03	0.047	FALSE
ENST00000357654	4	17	41258554	T	A	Intron Near Junction	-0.0207611			0.141129	0.327566	0.00633862	2.098	0.0436684	0.03	0.018	FALSE
ENST00000357654	4	17	41258553	A	T	Intron Near Junction	-0.166469			0.395161	0.840372	0.00625788	2.667	0.492367	0.51	0.148	FALSE
ENST00000357654	4	17	41258553	A	G	Intron Near Junction	0.0520954			0.209677	1.12353	0.419238	2.184	0.0949517	0.11	0.183	FALSE
ENST00000357654	4	17	41258553	A	C	Intron Near Junction	-1.62392			0.629032	3.62993	0.00612479	3.04	0.833218	0.81	0.736	TRUE
ENST00000357654	4	17	41258552	T	G	Essential Splice	-1.3603			0.998911	2.09209	0.43977	3.339	0.857476	0.82	0.984	TRUE
ENST00000357654	4	17	41258552	T	C	Essential Splice	-2.02033			0.998911	2.06049	0.427663	3.302	0.857104	0.82	0.958	TRUE
ENST00000357654	4	17	41258552	T	A	Essential Splice	-1.37247			0.998911	2.22198	0.00681124	3.291	0.857832	0.83	0.8	TRUE
ENST00000357654	4	17	41258551	C	T	Essential Splice	-2.57023			0.964052	2.50521	0.915448	3.357	0.857575	0.83	0.999	TRUE
ENST00000357654	4	17	41258551	C	G	Essential Splice	-2.07036			0.96732	2.01429	0.00871276	3.213	0.856479	0.82	0.956	TRUE
ENST00000357654	4	17	41258551	C	A	Essential Splice	-2.2231			0.98366	2.42953	0.920231	3.315	0.85775	0.83	0.996	TRUE
ENST00000357654	4	17	41258550	T	C	Exon Near Junction	-0.162758	-0.0762812	13.9		0.792557	0.0111004	4.479	0.0769297	0.07	0.124	FALSE
ENST00000357654	4	17	41258547	A	G	Exon Near Junction	-0.0215055	0.236092	10.6	0.614035	0.530124	0.00561255	0.92	0.0815267	0.1	0.035	FALSE
ENST00000357654	4	17	41258544	G	A	Exon Near Junction	-0.0228719	0.137503	15.4	0.684211	0.157778	0.00565335	2.061	0.133422	0.08	0.079	FALSE
ENST00000357654	4	17	41258540	G	A	Deep Exon	-0.174895	-0.267276	48.9	0.631579	0.383094	0.00562792	1.698	0.166294	0.28	0.015	FALSE
ENST00000357654	4	17	41258538	C	T	Deep Exon	0.0475355	-0.107145	65.6	0.684211	0.656076	0.00562886	2.32	0.377223	0.45	0.182	FALSE
ENST00000357654	4	17	41258538	C	G	Deep Exon	-0.0882333	0.141747	41.6	0.684211	0.529402	0.00562455	2.059	0.307768	0.37	0.085	FALSE
ENST00000357654	4	17	41258538	C	A	Deep Exon	-0.617226	-0.323197	76.7	0.684211	0.756427	0.00569225	2.507	0.505441	0.54	0.262	FALSE
ENST00000357654	4	17	41258535	T	C	Deep Exon	0.0431611	-0.309732	17.6	0.631579	0.232829	0.00560317	1.373	0.0596523	0.07	0.027	FALSE
ENST00000357654	4	17	41258532	A	T	Deep Exon	0.113099	-0.149398	1.9	0.631579	0.0348903	0.00559358	2.026	0.000708637	0.01	0.058	FALSE
ENST00000357654	4	17	41258532	A	G	Deep Exon	-0.0323271	0.0580243	8.6	0.631579	0.0303462	0.00560286	1.076	0.00747323	0.02	0.043	FALSE
ENST00000357654	4	17	41258532	A	C	Deep Exon	0.211401	-0.31499	2.8	0.631579	0.0274815	0.00559905	1.667	0.0225192	0.02	0.011	FALSE
ENST00000357654	4	17	41258529	G	T	Deep Exon	-0.250112	-0.00933614	53.8	0.649123	0.355595	0.0056055	1.808	0.17272	0.19	0.015	FALSE
ENST00000357654	4	17	41258529	G	C	Deep Exon	-0.7066	-0.305921	1.4	0.614035	0.0999271	0.00558482	1.364	0.0254529	0.04	0.014	FALSE
ENST00000357654	4	17	41258529	G	A	Deep Exon	-0.14374	-0.51615	69.3	0.649123	0.366583	0.00561313	2.409	0.285265	0.36	0.072	FALSE
ENST00000357654	4	17	41258526	G	A	Deep Exon	-0.466477	-0.399016	50.5	0.736842	0.321319	0.0056916	1.539	0.191546	0.24	0.049	FALSE
ENST00000357654	4	17	41258523	C	T	Deep Exon	-0.308065	0	59.5	0.701754	0.508704	0.0056454	1.934	0.471697	0.43	0.116	FALSE
ENST00000357654	4	17	41258520	C	T	Deep Exon	0.000881688	0.0824078	61.2	0.684211	0.504866	0.00564789	2.068	0.365164	0.35	0.169	FALSE
ENST00000357654	4	17	41258517	T	C	Deep Exon	-0.0728888	-0.0399151	14.5	0.649123	0.00270101	0.00558481	1.187	0.0431573	0.08	0.034	FALSE
ENST00000357654	4	17	41258511	A	T	Deep Exon	-0.18017	0.0561815	9.5	0.614035	0.0211275	0.00555039	2.128	0.0073356	0.02	0.084	FALSE
ENST00000357654	4	17	41258511	A	G	Deep Exon	0.0493089	0.23408	28.5	0.649123	0.221297	0.00555039	1.677	0.0749074	0.08	0.034	FALSE
ENST00000357654	4	17	41258511	A	C	Deep Exon	0.316611	-0.0919966	11.8	0.614035	0.150196	0.00555531	2.237	0.0435827	0.03	0.018	FALSE
ENST00000357654	4	17	41258508	T	G	Deep Exon	0.121022	0.0174976	10.4	0.649123	0.0947339	0.0055652	1.742	0.0058991	0.05	0.045	FALSE
ENST00000357654	4	17	41258508	T	C	Deep Exon	0.207847	-0.118143	12.5	0.614035	0.223863	0.00556188	1.932	0.0471318	0.11	0.004	FALSE
ENST00000357654	4	17	41258508	T	A	Deep Exon	0.0687942	0.0434099	1.2	0.649123	0.155251	0.00556117	2.114	0.0750792	0.13	0.014	FALSE
ENST00000357654	4	17	41258505	C	T	Deep Exon	0.250658	-0.233838	3.4	0.631579	0.0569463	0.00556305	2.262	0.0905671	0.07	0.093	FALSE
ENST00000357654	4	17	41258502	A	G	Deep Exon	0.00310023	0.251733	5.7	0.684211	0.0114022	0.00559139	1.787	0.00457502	0.02	0.159	FALSE
ENST00000357654	4	17	41258499	A	T	Deep Exon	0.112129	0.0769134	12.5	0.614035	0.110196	0.00557988	2.266	0.00173404	0.06	0.183	FALSE
ENST00000357654	4	17	41258499	A	G	Deep Exon	0.168529	0.614648	12.2	0.666667	0.0773522	0.00557903	1.714	0.0520611	0.05	0.043	FALSE
ENST00000357654	4	17	41258499	A	C	Deep Exon	0.015504	-0.00601582	16.6	0.614035	0.231531	0.00558261	2.103	0.0203153	0.01	0.003	FALSE
ENST00000357654	4	17	41258498	A	G	Deep Exon	0.530165	0.0458266	17.7	0.614035	0.178857	0.00558616	1.962	0.00847471	0.03	0.025	FALSE
ENST00000357654	4	17	41258496	T	C	Deep Exon	-0.0634543	0.0835683	12.9	0.034642	0.146654	0.00586343	1.789	0.0106714	0.01	0.384	FALSE
ENST00000357654	4	17	41258493	A	G	Deep Exon	-0.0659024	0.360696	19.7	0.518166	0.628402	0.00664097	2.124	0.0547719	0.02	0.976	FALSE
ENST00000357654	4	17	41258490	C	T	Deep Exon	-0.0110291	-0.0263693	18.2	0.866051	0.305973	0.00727588	2.588	0.361539	0.2	0.953	FALSE
ENST00000357654	4	17	41258487	A	G	Deep Exon	0.191736	0.284628	15.5	0.741935	0.138693	0.00676513	1.876	0.0210753	0.01	0.011	FALSE
ENST00000357654	4	17	41258484	A	G	Deep Exon	0.283782	-0.0630297	16	0.677419	0.106086	0.00675736	0.989	0.00672281	0.01	0.051	FALSE
ENST00000357654	4	17	41258481	T	G	Exon Near Junction	0.283343	0.202122	14.7	0.677419	0.395911	0.0067782	1.588	0.0462236	0.03	0.002	FALSE
ENST00000357654	4	17	41258481	T	A	Exon Near Junction	-0.463256	0.0757674	2.2	0.612903	0.00954184	0.00677056	1.39	0.0192975	0.01	0.053	FALSE
ENST00000357654	4	17	41258478	G	T	Exon Near Junction	-0.265931	-0.0400057	4.9	0.516129	0.133268	0.00691137	1.665	0.00638032	0.03	0.089	FALSE
ENST00000357654	4	17	41258478	G	C	Exon Near Junction	0.484013	0.00285676	2.6	0.516129	0.292151	0.00688794	2.027	0.012117	0.04	0.139	FALSE
ENST00000357654	4	17	41258478	G	A	Exon Near Junction	-0.14548	0.278039	18.2	0.483871	0.312689	0.00692139	2.408	0.0421371	0.08	0.103	FALSE
ENST00000357654	4	17	41258475	T	C	Exon Near Junction	0.25846	-0.388675	58	1	0.275321	0.0092006	1.777	0.242789	0.18	0.198	FALSE
ENST00000357654	4	17	41258474	T	G	Exon Near Junction	-2.02422	-4.63892	80	0.612903	0.515622	0.0711005	2.258	0.584918	0.54	0.885	TRUE
ENST00000357654	4	17	41258472	C	T	Essential Splice	-1.41772			0.9109	3.22659	0.983464	3.153	0.654888	0.76	0.999	TRUE
ENST00000357654	4	17	41258472	C	G	Essential Splice	-2.27434			0.883218	3.61887	0.00702733	3.096	0.654892	0.76	0.961	TRUE
ENST00000357654	4	17	41258471	A	T	Essential Splice	-3.59573			0.842561	3.59716	0.00706483	3.173	0.654893	0.76	0.834	TRUE
ENST00000357654	4	17	41258471	A	G	Essential Splice	-1.98872			0.855536	1.19648	0.983817	3.009	0.65479	0.76	0.999	TRUE
ENST00000357654	4	17	41258471	A	C	Essential Splice	-1.97564			0.826125	3.5015	0.572757	3.25	0.654892	0.76	0.9	TRUE
ENST00000357654	4	17	41258470	T	G	Intron Near Junction	-1.9437			0.792148	1.99834	0.0569161	2.767	0.646951	0.68	0.895	TRUE
ENST00000357654	4	17	41258470	T	C	Intron Near Junction	-1.53476			0.715935	1.80589	0.966762	1.814	0.634596	0.68	0.976	TRUE
ENST00000357654	4	17	41258470	T	A	Intron Near Junction	-1.88847			0.512702	1.94259	0.00734118	2.845	0.648051	0.71	0.947	TRUE
ENST00000357654	4	17	41258469	A	T	Intron Near Junction	0.0356928			0.0161663	0.891704	0.0748015	2.289	0.00057738	0	0.409	FALSE
ENST00000357654	4	17	41258469	A	G	Intron Near Junction	0.305861			0.0254042	0.155371	0.0108901	1.685	0.0138079	0.02	0.175	FALSE
ENST00000357654	4	17	41258469	A	C	Intron Near Junction	0.266167			0.0230947	0.383935	0.0200411	1.34	0.221453	0.29	0.093	FALSE
ENST00000357654	4	17	41258468	T	G	Intron Near Junction	-0.205343			0.0161663	0.241112	0.00811019	2.665	0.0323713	0.04	0.329	FALSE
ENST00000357654	4	17	41258468	T	C	Intron Near Junction	0.219195			1	1.319	0.089006	3.487	0.000269312	0	0.618	FALSE
ENST00000357654	4	17	41258468	T	A	Intron Near Junction	0.162044			0.0161663	0.0220114	0.0097136	1.543	0.0355889	0.03	0.332	FALSE
ENST00000357654	4	17	41258467	A	T	Intron Near Junction	-0.0596543			0.0230947	0.151642	0.00845719	2.058	0.101905	0.1	0.278233	FALSE
ENST00000357654	4	17	41258467	A	G	Intron Near Junction	0.218264			0.0230947	0.168943	0.0374193	1.973	0.103118	0.08	0.2539	FALSE
ENST00000357654	4	17	41258467	A	C	Intron Near Junction	-0.645231			0.0415704	0.184409	0.0493579	2.305	0.124232	0.15	0.082	FALSE
ENST00000357654	4	17	41258466	T	G	Intron Near Junction	0.131897			0.419355	0.116695	0.00723753	1.208	0.0257397	0.05	0.132	FALSE
ENST00000357654	4	17	41258466	T	C	Intron Near Junction	0.0295275			0.419355	0.294187	0.00719449	0.959	0.0862453	0.07	0.14	FALSE
ENST00000357654	4	17	41258466	T	A	Intron Near Junction	-0.0552622			0.419355	0.1927	0.00718469	1.358	0.0156682	0.05	0.065	FALSE
ENST00000357654	4	17	41258465	T	G	Intron Near Junction	0.234308			0.387097	0.185115	0.00718681	1.449	0.00111573	0	0.026	FALSE
ENST00000357654	4	17	41258465	T	C	Intron Near Junction	0.142612			0.419355	0.181615	0.00876393	1.193	0.115449	0.14	0.046	FALSE
ENST00000357654	4	17	41258465	T	A	Intron Near Junction	0.161926			0.419355	0.36825	0.00714924	1.267	0.0148453	0	0.002	FALSE
ENST00000357654	4	17	41258464	A	T	Intron Near Junction	0.0524967			0.516129	0.081904	0.00714016	1.384	0.0290016	0.05	0.101	FALSE
ENST00000357654	4	17	41258464	A	G	Intron Near Junction	0.106364			0.516129	0.135355	0.00718681	1.532	0.00594389	0.02	0.196	FALSE
ENST00000357654	4	17	41258464	A	C	Intron Near Junction	0.527261			0.516129	0.872803	0.00713952	2.015	0.147334	0.15	0.02	FALSE
ENST00000357654	4	17	41258463	A	T	Intron Near Junction	-0.0456126			0.935484	0.621019	0.00833359	1.031	0.0252068	0.05	0.33	FALSE
ENST00000357654	4	17	41258463	A	G	Intron Near Junction	0.308041			0.903226	0.466236	0.00841011	1.582	0.0376326	0.04	0.343	FALSE
ENST00000357654	4	17	41258463	A	C	Intron Near Junction	0.473853			0.483871	0.390069	0.00791265	0.763	0.0899565	0.07	0.3635	FALSE
ENST00000357654	5	17	41256983	A	T	Intron Near Junction	-0.526347			0.282258	0.865242	0.00611359	1.733	0.393777	0.34	0.302	FALSE
ENST00000357654	5	17	41256983	A	G	Intron Near Junction	-0.270079			0.120968	0.378717	0.0245103	1.544	0.102176	0.13	0.582	FALSE
ENST00000357654	5	17	41256983	A	C	Intron Near Junction	-0.58368			0.278226	0.624267	0.0180855	1.241	0.287193	0.35	0.796	FALSE
ENST00000357654	5	17	41256982	A	T	Intron Near Junction	-0.521652			0.141129	0.768567	0.0061543	1.622	0.216502	0.3	0.179	FALSE
ENST00000357654	5	17	41256982	A	G	Intron Near Junction	-0.211294			0.125	0.112464	0.0247071	1.014	0.0430109	0.2	0.746	FALSE
ENST00000357654	5	17	41256982	A	C	Intron Near Junction	-0.375996			0.141129	0.703024	0.00666364	1.723	0.169	0.27	0.104	FALSE
ENST00000357654	5	17	41256981	T	G	Intron Near Junction	-0.3855			0.120968	0.619645	0.0079184	0.972	0.137032	0.13	0.109	FALSE
ENST00000357654	5	17	41256981	T	C	Intron Near Junction	0.139559			0.137097	0.25316	0.00620589	1.174	0.0340686	0.07	0.155	FALSE
ENST00000357654	5	17	41256981	T	A	Intron Near Junction	0.117776			0.120968	1.02598	0.00870212	1.739	0.129257	0.12	0.074	FALSE
ENST00000357654	5	17	41256980	T	G	Intron Near Junction	0.133952			0.116935	0.836067	0.0076676	1.289	0.0110161	0.04	0.884	FALSE
ENST00000357654	5	17	41256980	T	C	Intron Near Junction	-2.39443			0.633065	1.84815	0.980304	0.657	0.747227	0.49	0.993	TRUE
ENST00000357654	5	17	41256980	T	A	Intron Near Junction	-0.371604			0.116935	1.19885	0.00860565	1.709	0.0716457	0.07	0.495	FALSE
ENST00000357654	5	17	41256979	A	T	Intron Near Junction	-1.98908			0.375	1.13649	0.00831441	1.594	0.661973	0.46	0.451	TRUE
ENST00000357654	5	17	41256979	A	G	Intron Near Junction	-2.20126			0.209677	1.27945	0.577041	0.861	0.625298	0.45	0.85	TRUE
ENST00000357654	5	17	41256979	A	C	Intron Near Junction	-5.6508			0.754032	3.10269	0.944593	2.096	0.767578	0.5	0.999	TRUE
ENST00000357654	5	17	41256978	A	T	Intron Near Junction	-2.74139			0.544355	1.79386	0.00889274	1.449	0.745717	0.49	0.9385	TRUE
ENST00000357654	5	17	41256978	A	G	Intron Near Junction	-2.3793			0.431452	1.30065	0.684048	1.558	0.593654	0.45	0.815	TRUE
ENST00000357654	5	17	41256978	A	C	Intron Near Junction	-4.61233			0.737903	1.95024	0.0135663	1.774	0.75976	0.5	0.996	TRUE
ENST00000357654	5	17	41256977	A	G	Intron Near Junction	-0.495043			0.141129	0.462174	0.00721742	0.407	0.0965576	0.12	0.278	FALSE
ENST00000357654	5	17	41256977	A	C	Intron Near Junction	0.101194			0.141129	0.0155813	0.00642838	0.645	0.0339336	0.06	0.348	FALSE
ENST00000357654	5	17	41256976	G	T	Intron Near Junction	-2.06875			0.552419	1.46035	0.0096661	1.957	0.737094	0.47	0.809	TRUE
ENST00000357654	5	17	41256976	G	C	Intron Near Junction	-1.92649			0.745968	2.82187	0.00877639	2.352	0.76975	0.5	0.8	TRUE
ENST00000357654	5	17	41256976	G	A	Intron Near Junction	-0.653875			0.233871	0.304005	0.923142	0.721	0.161354	0.25	0.757	FALSE
ENST00000357654	5	17	41256975	T	G	Essential Splice	-1.70315			0.988017	1.56597	0.941356	2.887	0.772257	0.5	1	TRUE
ENST00000357654	5	17	41256975	T	C	Essential Splice	-1.49074			0.988017	2.32867	0.916326	2.852	0.772273	0.5	0.999	TRUE
ENST00000357654	5	17	41256975	T	A	Essential Splice	-2.08319			0.984749	1.82618	0.00868513	2.739	0.772273	0.5	0.75	TRUE
ENST00000357654	5	17	41256974	C	T	Essential Splice	-2.83902			0.988017	1.99611	0.938226	2.923	0.772277	0.5	0.99	TRUE
ENST00000357654	5	17	41256974	C	G	Essential Splice	-2.07193			0.984749	1.41906	0.00866164	2.673	0.772209	0.5	0.775	TRUE
ENST00000357654	5	17	41256974	C	A	Essential Splice	-2.79339			0.988017	1.97794	0.970851	2.892	0.772276	0.5	0.999	TRUE
ENST00000357654	5	17	41256973	C	T	Exon Near Junction	-0.0858681	-0.0943475	11.5		1.05564	0.668066	1.083	0.191703	0.28	0.84	FALSE
ENST00000357654	5	17	41256970	G	A	Exon Near Junction	0.415867	-0.343054	5.2	0.614035	0.0458787	0.00561988	0.332	0.0100855	0.03	0.32	FALSE
ENST00000357654	5	17	41256969	G	A	Exon Near Junction	-0.316193	0.204226	11.4	0.649123	0.313102	0.0056423	0.858	0.188871	0.24	0.145	FALSE
ENST00000357654	5	17	41256967	T	G	Exon Near Junction	-0.490375	-0.085672	21.6	0.614035	0.0123141	0.00557852	0.991	0.00567754	0.06	0.123	FALSE
ENST00000357654	5	17	41256967	T	C	Exon Near Junction	0.474124	-0.0980322	1.4	0.578947	0.0319594	0.00557028	0.684	0.0391354	0.04	0.182	FALSE
ENST00000357654	5	17	41256967	T	A	Exon Near Junction	-0.322503	0.118923	10.5	0.614035	0.0616782	0.00557886	1.08	0.0564508	0.02	0.296	FALSE
ENST00000357654	5	17	41256961	T	C	Deep Exon	-0.0599427	0.456503	0.7	0.614035	0.0594376	0.00590563	0.705	0.0286746	0.04	0.54	FALSE
ENST00000357654	5	17	41256958	A	G	Deep Exon	-0.115326	-0.0482247	16.6	0.614035	0.118773	0.00559184	1.002	0.0849086	0.05	0.338	FALSE
ENST00000357654	5	17	41256955	C	G	Deep Exon	0.403068	0.30355	1.2	0.649123	0.0694339	0.00567727	1.114	0.15821	0.03	0.445	FALSE
ENST00000357654	5	17	41256955	C	A	Deep Exon	-1.90731	-1.53064	73.2	0.701754	0.584744	0.00604377	1.507	0.53955	0.36	0.649	TRUE
ENST00000357654	5	17	41256954	T	G	Deep Exon	-0.217289	0.246619	5.6	0.736842	0.135484	0.00694499	0.284	0.0795667	0.08	0.717	FALSE
ENST00000357654	5	17	41256952	T	C	Deep Exon	-0.462862	-0.015795	42.4	0.614035	0.0858246	0.00563042	0.835	0.0976763	0.12	0.579	FALSE
ENST00000357654	5	17	41256949	A	G	Deep Exon	-0.43587	0.181044	19.3	0.631579	0.448502	0.00561755	1.292	0.249575	0.19	0.157	FALSE
ENST00000357654	5	17	41256946	A	G	Deep Exon	-0.0221962	-0.586845	14.2	0.631579	0.0514295	0.00558739	0.542	0.023367	0.03	0.16	FALSE
ENST00000357654	5	17	41256943	T	C	Deep Exon	0.664721	-0.508331	23.4	0.614035	0.13523	0.0055974	0.563	0.211582	0.16	0.114	FALSE
ENST00000357654	5	17	41256940	A	T	Deep Exon	-0.633265	-0.156534	27.6	0.614035	0.223846	0.00563515	1.091	0.151459	0.17	0.115	FALSE
ENST00000357654	5	17	41256940	A	G	Deep Exon	-0.33991	0.0853051	15.7	0.578947	0.290786	0.00557679	0.847	0.109081	0.1	0.147	FALSE
ENST00000357654	5	17	41256940	A	C	Deep Exon	0.0116236	0.203411	9.9	0.578947	0.183409	0.00558022	0.386	0.0705215	0.07	0.346	FALSE
ENST00000357654	5	17	41256937	A	T	Deep Exon	-0.098429	0.263588	25.9	0.649123	0.171902	0.00567808	1.123	0.135132	0.16	0.076	FALSE
ENST00000357654	5	17	41256937	A	G	Deep Exon	0.101223	0.26543	14.8	0.631579	0.182249	0.00559017	0.936	0.094815	0.09	0.194	FALSE
ENST00000357654	5	17	41256937	A	C	Deep Exon	0.196945	-0.334355	10.4	0.631579	0.248493	0.00558585	0.768	0.0937222	0.08	0.299	FALSE
ENST00000357654	5	17	41256934	T	C	Deep Exon	0.0229583	-0.113639	52.9	0.649123	0.158359	0.00564357	0.657	0.184231	0.16	0.157	FALSE
ENST00000357654	5	17	41256931	C	T	Deep Exon	0.165827	-0.355809	9.9	0.631579	0.0282443	0.00558225	0.835	0.027764	0.05	0.194	FALSE
ENST00000357654	5	17	41256930	G	A	Deep Exon	0.0185766	0.404895	30.4	0.649123	0.190986	0.00562066	1.273	0.184088	0.15	0.148	FALSE
ENST00000357654	5	17	41256928	T	G	Deep Exon	-0.744756	-0.235173	15.9	0.614035	0.0411617	0.00663726	0.706	0.0534372	0.03	0.373	FALSE
ENST00000357654	5	17	41256928	T	C	Deep Exon	-0.357515	0.494023	16.6	0.578947	0.122501	0.0065995	0.96	0.079628	0.1	0.126	FALSE
ENST00000357654	5	17	41256928	T	A	Deep Exon	0.17043	0.125458	3.7	0.614035	0.072678	0.0072969	0.941	0.0147371	0.06	0.593	FALSE
ENST00000357654	5	17	41256927	A	G	Deep Exon	-0.0750851	0	17.7	0.614035	0.390861	0.00645065	0.731	0.167067	0.14	0.105	FALSE
ENST00000357654	5	17	41256925	C	T	Deep Exon	-2.27151	0.0807162	58.6	0.701754	0.492516	0.0078107	1.69	0.318784	0.32	0.613	TRUE
ENST00000357654	5	17	41256922	T	C	Deep Exon	-0.555067	0.303779	19.2	0.614035	0.575599	0.00765659	0.745	0.349933	0.27	0.755	FALSE
ENST00000357654	5	17	41256919	G	T	Deep Exon	0.479888	1.50728	40.1	0.631579	0.361629	0.00680312	0.84	0.206397	0.22	0.147	FALSE
ENST00000357654	5	17	41256919	G	A	Deep Exon	-0.313942	0.209986	49.5	0.649123	0.30484	0.00762118	1.737	0.208646	0.23	0.111	FALSE
ENST00000357654	5	17	41256916	A	T	Deep Exon	-0.661876	0.102295	3.1	0.614035	0.00766576	0.00616685	1.239	0.00203806	0.02	0.519	FALSE
ENST00000357654	5	17	41256916	A	G	Deep Exon	0.181487	0.202104	18.5	0.614035	0.500853	0.00660197	0.979	0.283986	0.27	0.347	FALSE
ENST00000357654	5	17	41256913	A	G	Deep Exon	-0.607694	0.0278814	12.3	0.614035	0.0846345	0.0065266	0.628	0.232564	0.21	0.15	FALSE
ENST00000357654	5	17	41256910	A	T	Deep Exon	0.134814	0.168603	2.8	0.631579	0.0837866	0.00589548	0.402	0.0771669	0.07	0.004	FALSE
ENST00000357654	5	17	41256910	A	G	Deep Exon	0.333621	0.740667	7.5	0.631579	0.187251	0.00676985	0.585	0.14035	0.14	0.082	FALSE
ENST00000357654	5	17	41256907	A	G	Deep Exon	-0.0663049	-0.11763	13.7	0.649123	0.167024	0.00689548	0.669	0.17765	0.14	0.012	FALSE
ENST00000357654	5	17	41256904	C	T	Deep Exon	-0.508034	-0.337458	9.7	0.614035	0.1455	0.00641143	0.312	0.0979117	0.07	0.012	FALSE
ENST00000357654	5	17	41256901	A	T	Deep Exon	-0.32338	-0.402668	36	0.614035	0.273736	0.00581613	1.085	0.24864	0.24	0.023	FALSE
ENST00000357654	5	17	41256901	A	G	Deep Exon	-0.0214431	0.000484038	13.8	0.614035	0.297681	0.00598483	1.184	0.133751	0.02	0.008	FALSE
ENST00000357654	5	17	41256901	A	C	Deep Exon	-0.125593	-0.0784852	17.1	0.614035	0.432513	0.00575875	1.035	0.110678	0.04	0.028	FALSE
ENST00000357654	5	17	41256898	G	A	Deep Exon	-0.310483	0.0608788	27.4	0.631579	0.116438	0.00673651	0.956	0.0979999	0.07	0.033	FALSE
ENST00000357654	5	17	41256895	T	G	Deep Exon	-0.0617865	-0.0165121	18.7	0.614035	0.47367	0.00564953	1.53	0.0375159	0.02	0.049	FALSE
ENST00000357654	5	17	41256895	T	C	Deep Exon	-0.0236278	-0.0452117	20.8	0.614035	0.0281353	0.00594378	1.431	0.0116407	0.01	0.062	FALSE
ENST00000357654	5	17	41256895	T	A	Deep Exon	-0.297292	-0.191313	10.4	0.614035	0.18973	0.00574483	1.304	0.0144697	0.01	0.074	FALSE
ENST00000357654	5	17	41256892	A	T	Exon Near Junction	-0.0207805	-0.0373371	16.2	0.614035	0.574652	0.00600602	0.55	0.0230652	0.02	0.059	FALSE
[truncated: 1,040 more rows]

## Sheet: MLH1
Transcript ID	Exon	Chrom	HGVS variant	HG19 pos	HG38 pos	ref	alt	Variant class	HAL PSI change (abs)	S-Cap sens minimum (rev)	MMSplice logit PSI change (abs)	SQUIRLS score	SPANR zPSI change (abs)	SpliceAI delta max (alpha)	Pangolin delta max (abs)	ConSpliceML	Splice disruptive	Pubmed ID(s)
[truncated: 296 more rows]

[truncated: 2 more sheets: Random 500k, FGFR2 exon 8 IIIc]
